# Supplementary material for: Generation of a CRISPR activation mouse that enables modelling of aggressive lymphoma and interrogation of venetoclax resistance
Source: Nat Commun. 2022 Aug 12;13:4739. doi: 10.1038/s41467-022-32485-9 (PMC9374748; doi:10.1038/s41467-022-32485-9)
Supplement: Supplementary file 4 — Supplementary Data 1 [file 41467_2022_32485_MOESM4_ESM.xlsx]

## Sheet: MSigDB_Eµ-Myc dCas9a vs B-ALL
	NGenes	Direction	PValue	FDR
CLASPER_LYMPHATIC_VESSELS_DURING_METASTASIS_DN	48	Down	4.33629e-28	2.39276e-24
PICCALUGA_ANGIOIMMUNOBLASTIC_LYMPHOMA_UP	235	Down	1.14989e-26	3.17254e-23
ANASTASSIOU_MULTICANCER_INVASIVENESS_SIGNATURE	84	Down	1.47658e-25	2.71593e-22
SASAI_RESISTANCE_TO_NEOPLASTIC_TRANSFROMATION	72	Down	3.83185e-25	5.28604e-22
SIMBULAN_PARP1_TARGETS_UP	42	Down	4.17255e-24	4.60482e-21
BOQUEST_STEM_CELL_UP	266	Down	2.08099e-23	1.91381e-20
JECHLINGER_EPITHELIAL_TO_MESENCHYMAL_TRANSITION_UP	89	Down	3.59595e-23	2.61358e-20
NABA_MATRISOME	456	Down	3.78918e-23	2.61358e-20
NABA_CORE_MATRISOME	156	Down	8.09494e-21	4.9631e-18
LIEN_BREAST_CARCINOMA_METAPLASTIC	56	Down	1.44977e-20	7.99981e-18
MIKKELSEN_MEF_LCP_WITH_H3K4ME3	155	Down	5.59701e-20	2.80766e-17
BIOCARTA_PLATELETAPP_PATHWAY	19	Down	9.34137e-20	4.29547e-17
COLLER_MYC_TARGETS_DN	24	Down	1.93101e-19	8.19638e-17
SCHUETZ_BREAST_CANCER_DUCTAL_INVASIVE_UP	402	Down	3.27518e-19	1.29089e-16
ROZANOV_MMP14_TARGETS_SUBSET	60	Down	4.06872e-19	1.49675e-16
THUM_MIR21_TARGETS_HEART_DISEASE_UP	28	Down	7.32021e-19	2.44454e-16
REACTOME_ASSEMBLY_OF_COLLAGEN_FIBRILS_AND_OTHER_MULTIMERIC_STRUCTURES	52	Down	7.53121e-19	2.44454e-16
REACTOME_CROSSLINKING_OF_COLLAGEN_FIBRILS	23	Down	9.05359e-19	2.71119e-16
BIOCARTA_AMI_PATHWAY	19	Down	9.33537e-19	2.71119e-16
KANG_AR_TARGETS_UP	27	Down	1.20053e-18	3.31227e-16
PID_INTEGRIN1_PATHWAY	68	Down	1.47231e-18	3.86868e-16
GILDEA_METASTASIS	54	Down	1.66969e-18	4.18788e-16
ONDER_CDH1_TARGETS_2_UP	314	Down	2.26017e-18	5.42245e-16
DURAND_STROMA_S_UP	369	Down	2.57277e-18	5.91522e-16
REACTOME_COLLAGEN_BIOSYNTHESIS_AND_MODIFYING_ENZYMES	52	Down	4.92382e-18	1.0636e-15
REACTOME_COLLAGEN_FORMATION	74	Down	5.0115e-18	1.0636e-15
NABA_MATRISOME_ASSOCIATED	304	Down	7.10575e-18	1.45221e-15
NABA_BASEMENT_MEMBRANES	41	Down	7.41748e-18	1.46177e-15
ZHU_CMV_24_HR_DN	121	Down	8.34836e-18	1.55881e-15
FARMER_BREAST_CANCER_CLUSTER_4	38	Down	8.47489e-18	1.55881e-15
HAEGERSTRAND_RESPONSE_TO_IMATINIB	27	Down	1.40466e-17	2.5003e-15
BIOCARTA_INTRINSIC_PATHWAY	18	Down	1.65841e-17	2.85972e-15
VECCHI_GASTRIC_CANCER_ADVANCED_VS_EARLY_UP	200	Down	1.78846e-17	2.99052e-15
REACTOME_ECM_PROTEOGLYCANS	63	Down	2.64846e-17	4.2983e-15
WESTON_VEGFA_TARGETS_12HR	36	Down	2.99507e-17	4.72194e-15
KIM_GLIS2_TARGETS_UP	106	Down	3.29174e-17	5.04551e-15
PID_INTEGRIN3_PATHWAY	53	Down	3.446e-17	5.13919e-15
KHETCHOUMIAN_TRIM24_TARGETS_UP	70	Down	4.36742e-17	6.34195e-15
HOELZEL_NF1_TARGETS_DN	118	Down	5.04135e-17	7.13287e-15
SERVITJA_ISLET_HNF1A_TARGETS_UP	220	Down	1.25948e-16	1.73745e-14
ONDER_CDH1_SIGNALING_VIA_CTNNB1	122	Down	1.61694e-16	2.17617e-14
HARRIS_BRAIN_CANCER_PROGENITORS	34	Down	1.80997e-16	2.33171e-14
TSAI_RESPONSE_TO_RADIATION_THERAPY	52	Down	1.81703e-16	2.33171e-14
BIOCARTA_ACE2_PATHWAY	15	Down	2.1663e-16	2.71674e-14
REACTOME_RRNA_PROCESSING	210	Up	2.39726e-16	2.93957e-14
LI_WILMS_TUMOR_VS_FETAL_KIDNEY_2_DN	70	Down	3.97192e-16	4.76457e-14
HUANG_DASATINIB_RESISTANCE_UP	120	Down	4.38101e-16	5.14349e-14
LIM_MAMMARY_STEM_CELL_UP	541	Down	4.85785e-16	5.58451e-14
CHIARADONNA_NEOPLASTIC_TRANSFORMATION_KRAS_CDC25_DN	67	Down	5.34158e-16	6.01527e-14
TSENG_ADIPOGENIC_POTENTIAL_DN	63	Down	7.18505e-16	7.67734e-14
BIOCARTA_NPP1_PATHWAY	18	Down	7.19817e-16	7.67734e-14
REACTOME_EXTRACELLULAR_MATRIX_ORGANIZATION	218	Down	7.5893e-16	7.67734e-14
NABA_COLLAGENS	33	Down	7.5919e-16	7.67734e-14
REACTOME_COLLAGEN_CHAIN_TRIMERIZATION	33	Down	7.5919e-16	7.67734e-14
REACTOME_ANCHORING_FIBRIL_FORMATION	18	Down	7.6523e-16	7.67734e-14
WESTON_VEGFA_TARGETS_6HR	58	Down	7.98623e-16	7.86929e-14
BURTON_ADIPOGENESIS_PEAK_AT_0HR	110	Down	1.33643e-15	1.29376e-13
BURTON_ADIPOGENESIS_8	121	Down	1.73606e-15	1.65166e-13
WANG_MLL_TARGETS	320	Down	1.77398e-15	1.65912e-13
NABA_ECM_GLYCOPROTEINS	106	Down	2.06619e-15	1.9002e-13
HELLEBREKERS_SILENCED_DURING_TUMOR_ANGIOGENESIS	99	Down	3.05029e-15	2.75926e-13
HASEGAWA_TUMORIGENESIS_BY_RET_C634R	20	Down	3.44324e-15	3.04687e-13
REACTOME_DEGRADATION_OF_THE_EXTRACELLULAR_MATRIX	94	Down	3.47866e-15	3.04687e-13
LI_WILMS_TUMOR	36	Down	4.04207e-15	3.48502e-13
REACTOME_COLLAGEN_DEGRADATION	49	Down	4.53116e-15	3.84661e-13
ZHU_CMV_ALL_DN	168	Down	4.73743e-15	3.96078e-13
REACTOME_RRNA_MODIFICATION_IN_THE_NUCLEUS_AND_CYTOSOL	60	Up	5.24708e-15	4.3214e-13
REACTOME_LAMININ_INTERACTIONS	36	Down	5.52108e-15	4.48019e-13
VART_KSHV_INFECTION_ANGIOGENIC_MARKERS_UP	156	Down	9.2425e-15	7.39132e-13
WANG_NEOPLASTIC_TRANSFORMATION_BY_CCND1_MYC	31	Down	9.96272e-15	7.85347e-13
SEITZ_NEOPLASTIC_TRANSFORMATION_BY_8P_DELETION_UP	89	Down	1.15465e-14	8.97372e-13
REACTOME_METABOLISM_OF_RNA	711	Up	1.20909e-14	9.26634e-13
WONG_ENDMETRIUM_CANCER_DN	83	Down	1.29683e-14	9.80264e-13
BEGUM_TARGETS_OF_PAX3_FOXO1_FUSION_DN	62	Down	1.67449e-14	1.24862e-12
PETROVA_ENDOTHELIUM_LYMPHATIC_VS_BLOOD_DN	212	Down	1.89107e-14	1.37637e-12
LIU_PROSTATE_CANCER_DN	546	Down	1.89569e-14	1.37637e-12
GAUSSMANN_MLL_AF4_FUSION_TARGETS_F_UP	251	Down	2.33084e-14	1.67034e-12
REN_ALVEOLAR_RHABDOMYOSARCOMA_DN	535	Down	2.36443e-14	1.67268e-12
HOLLERN_EMT_BREAST_TUMOR_UP	187	Down	2.85488e-14	1.99408e-12
ISSAEVA_MLL2_TARGETS	75	Down	3.28138e-14	2.26333e-12
REACTOME_NCAM1_INTERACTIONS	37	Down	3.35498e-14	2.28553e-12
WANG_BARRETTS_ESOPHAGUS_AND_ESOPHAGUS_CANCER_UP	36	Down	3.5067e-14	2.35975e-12
ZHENG_GLIOBLASTOMA_PLASTICITY_DN	93	Down	4.40724e-14	2.93002e-12
WU_SILENCED_BY_METHYLATION_IN_BLADDER_CANCER	64	Down	4.77026e-14	3.13361e-12
VERRECCHIA_DELAYED_RESPONSE_TO_TGFB1	70	Down	5.19736e-14	3.37401e-12
WANG_SMARCE1_TARGETS_UP	354	Down	5.7026e-14	3.65895e-12
KEGG_ECM_RECEPTOR_INTERACTION	70	Down	5.81217e-14	3.68223e-12
SMID_BREAST_CANCER_NORMAL_LIKE_DN	20	Down	5.87235e-14	3.68223e-12
NABA_ECM_REGULATORS	117	Down	6.0406e-14	3.74517e-12
PID_SYNDECAN_1_PATHWAY	44	Down	6.23907e-14	3.82524e-12
NEWMAN_ERCC6_TARGETS_DN	47	Down	7.91669e-14	4.77559e-12
URS_ADIPOCYTE_DIFFERENTIATION_DN	54	Down	7.9622e-14	4.77559e-12
YAMASHITA_METHYLATED_IN_PROSTATE_CANCER	67	Down	8.80486e-14	5.22422e-12
CROMER_TUMORIGENESIS_UP	60	Down	9.03357e-14	5.3029e-12
MIKKELSEN_ES_ICP_WITH_H3K27ME3	52	Down	9.17885e-14	5.33146e-12
VERRECCHIA_RESPONSE_TO_TGFB1_C2	51	Down	9.76401e-14	5.61227e-12
COLIN_PILOCYTIC_ASTROCYTOMA_VS_GLIOBLASTOMA_DN	43	Down	1.08499e-13	6.17213e-12
LIM_MAMMARY_LUMINAL_MATURE_DN	137	Down	1.09869e-13	6.18629e-12
REACTOME_GP1B_IX_V_ACTIVATION_SIGNALLING	26	Down	1.1652e-13	6.49451e-12
REACTOME_MET_ACTIVATES_PTK2_SIGNALING	35	Down	1.24077e-13	6.84659e-12
PLASARI_TGFB1_SIGNALING_VIA_NFIC_10HR_UP	85	Down	1.52621e-13	8.33826e-12
MIKKELSEN_MCV6_ICP_WITH_H3K4ME3_AND_H3K27ME3	35	Down	1.62961e-13	8.78516e-12
VERRECCHIA_EARLY_RESPONSE_TO_TGFB1	99	Down	1.63985e-13	8.78516e-12
DAVICIONI_MOLECULAR_ARMS_VS_ERMS_DN	217	Down	1.87011e-13	9.9224e-12
TONKS_TARGETS_OF_RUNX1_RUNX1T1_FUSION_SUSTAINDED_IN_ERYTHROCYTE_UP	57	Down	1.99172e-13	1.04669e-11
LINDGREN_BLADDER_CANCER_HIGH_RECURRENCE	76	Down	2.46926e-13	1.28541e-11
REACTOME_INTEGRIN_CELL_SURFACE_INTERACTIONS	65	Down	2.66514e-13	1.37442e-11
OUELLET_CULTURED_OVARIAN_CANCER_INVASIVE_VS_LMP_DN	48	Down	3.30637e-13	1.68931e-11
YAO_TEMPORAL_RESPONSE_TO_PROGESTERONE_CLUSTER_16	114	Down	3.44781e-13	1.74542e-11
WIEDERSCHAIN_TARGETS_OF_BMI1_AND_PCGF2	78	Down	3.65344e-13	1.8327e-11
CROONQUIST_STROMAL_STIMULATION_UP	102	Down	3.72882e-13	1.85366e-11
PLASARI_TGFB1_TARGETS_1HR_DN	22	Down	3.78187e-13	1.86325e-11
STEGER_ADIPOGENESIS_DN	27	Down	4.86188e-13	2.37415e-11
BOYLAN_MULTIPLE_MYELOMA_C_D_DN	296	Down	5.19046e-13	2.51237e-11
BROWNE_HCMV_INFECTION_30MIN_UP	66	Down	5.43328e-13	2.60703e-11
KANG_AR_TARGETS_DN	29	Down	6.92325e-13	3.29332e-11
LEE_LIVER_CANCER_E2F1_UP	80	Down	7.17722e-13	3.38495e-11
MIYAGAWA_TARGETS_OF_EWSR1_ETS_FUSIONS_DN	290	Down	7.34581e-13	3.4351e-11
WONG_ADULT_TISSUE_STEM_MODULE	819	Down	7.98005e-13	3.70033e-11
NABA_SECRETED_FACTORS	120	Down	9.20952e-13	4.23484e-11
VERRECCHIA_RESPONSE_TO_TGFB1_C4	37	Down	1.17357e-12	5.35185e-11
BERENJENO_TRANSFORMED_BY_RHOA_DN	560	Down	1.3202e-12	5.92124e-11
HUMMERICH_MALIGNANT_SKIN_TUMOR_UP	27	Down	1.32171e-12	5.92124e-11
CHEBOTAEV_GR_TARGETS_DN	153	Down	1.33062e-12	5.92124e-11
PETRETTO_CARDIAC_HYPERTROPHY	58	Down	1.36381e-12	6.02041e-11
PLASARI_TGFB1_TARGETS_10HR_DN	307	Down	1.39578e-12	6.11263e-11
DANG_MYC_TARGETS_UP	159	Up	1.4689e-12	6.38218e-11
IRITANI_MAD1_TARGETS_DN	53	Up	1.74427e-12	7.51943e-11
SENESE_HDAC2_TARGETS_DN	141	Down	1.78086e-12	7.61765e-11
SEMBA_FHIT_TARGETS_UP	27	Down	1.96471e-12	8.33945e-11
LEE_LIVER_CANCER_DENA_UP	75	Down	2.02013e-12	8.50922e-11
CUI_TCF21_TARGETS_UP	50	Down	2.24649e-12	9.391e-11
OISHI_CHOLANGIOMA_STEM_CELL_LIKE_DN	352	Down	2.37515e-12	9.85419e-11
MIKKELSEN_IPS_WITH_HCP_H3K27ME3	79	Down	2.49298e-12	1.02659e-10
RICKMAN_HEAD_AND_NECK_CANCER_B	42	Down	2.80731e-12	1.14746e-10
CHANG_POU5F1_TARGETS_UP	30	Down	2.92126e-12	1.18526e-10
CERVERA_SDHB_TARGETS_1_UP	122	Down	3e-12	1.20832e-10
REACTOME_EUKARYOTIC_TRANSLATION_INITIATION	130	Up	3.16332e-12	1.26487e-10
RODWELL_AGING_KIDNEY_NO_BLOOD_UP	218	Down	3.35436e-12	1.33161e-10
COWLING_MYCN_TARGETS	59	Down	3.44103e-12	1.35626e-10
REACTOME_PROCESSING_OF_CAPPED_INTRON_CONTAINING_PRE_MRNA	270	Up	3.7315e-12	1.46031e-10
LI_CISPLATIN_RESISTANCE_UP	43	Down	4.05536e-12	1.57588e-10
PASINI_SUZ12_TARGETS_DN	417	Down	4.4928e-12	1.73366e-10
LEE_LIVER_CANCER_MYC_E2F1_UP	68	Down	4.9041e-12	1.87922e-10
BRUECKNER_TARGETS_OF_MIRLET7A3_DN	98	Down	6.03869e-12	2.29803e-10
NAKAMURA_ADIPOGENESIS_EARLY_DN	47	Down	6.28733e-12	2.37627e-10
LIU_SMARCA4_TARGETS	67	Down	6.58609e-12	2.47225e-10
VERHAAK_GLIOBLASTOMA_MESENCHYMAL	275	Down	7.1027e-12	2.64815e-10
GOTZMANN_EPITHELIAL_TO_MESENCHYMAL_TRANSITION_UP	99	Down	7.43788e-12	2.75451e-10
NAKAMURA_LUNG_CANCER	18	Down	1.0305e-11	3.79086e-10
CHIARADONNA_NEOPLASTIC_TRANSFORMATION_KRAS_DN	214	Down	1.10762e-11	4.02146e-10
REACTOME_NON_INTEGRIN_MEMBRANE_ECM_INTERACTIONS	65	Down	1.10776e-11	4.02146e-10
RICKMAN_HEAD_AND_NECK_CANCER_A	96	Down	1.24044e-11	4.4737e-10
MCDOWELL_ACUTE_LUNG_INJURY_UP	59	Down	1.27229e-11	4.55876e-10
BROWNE_HCMV_INFECTION_18HR_DN	214	Down	1.31189e-11	4.67035e-10
CHIBA_RESPONSE_TO_TSA_UP	69	Down	1.33371e-11	4.71756e-10
DAVICIONI_RHABDOMYOSARCOMA_PAX_FOXO1_FUSION_DN	28	Down	1.35126e-11	4.74921e-10
DAVICIONI_TARGETS_OF_PAX_FOXO1_FUSIONS_UP	315	Down	1.53472e-11	5.35985e-10
SWEET_KRAS_TARGETS_UP	108	Down	1.55345e-11	5.39115e-10
REACTOME_RUNX2_REGULATES_OSTEOBLAST_DIFFERENTIATION	37	Down	2.266e-11	7.81486e-10
MANALO_HYPOXIA_DN	348	Up	2.44786e-11	8.38962e-10
WONG_EMBRYONIC_STEM_CELL_CORE	380	Up	2.49187e-11	8.48774e-10
OSAWA_TNF_TARGETS	23	Down	2.52714e-11	8.55506e-10
VANHARANTA_UTERINE_FIBROID_UP	67	Down	2.5499e-11	8.57947e-10
FRIDMAN_SENESCENCE_DN	29	Down	2.74384e-11	9.17606e-10
ABBUD_LIF_SIGNALING_2_UP	32	Down	2.8501e-11	9.474e-10
REACTOME_TRANSLATION	308	Up	3.08858e-11	1.01885e-09
DORSEY_GAB2_TARGETS	43	Down	3.11756e-11	1.01885e-09
REACTOME_DISSOLUTION_OF_FIBRIN_CLOT	9	Down	3.12042e-11	1.01885e-09
SCHLESINGER_H3K27ME3_IN_NORMAL_AND_METHYLATED_IN_CANCER	27	Down	3.29551e-11	1.06968e-09
WESTON_VEGFA_TARGETS	101	Down	3.38659e-11	1.09282e-09
KEGG_SPLICEOSOME	141	Up	3.64091e-11	1.16806e-09
SMID_BREAST_CANCER_LUMINAL_B_DN	517	Down	3.74244e-11	1.19369e-09
REACTOME_SYNDECAN_INTERACTIONS	42	Down	3.81866e-11	1.211e-09
BOYLAN_MULTIPLE_MYELOMA_PCA1_UP	137	Down	3.85353e-11	1.21507e-09
REACTOME_MRNA_SPLICING	216	Up	3.90235e-11	1.22348e-09
CHIANG_LIVER_CANCER_SUBCLASS_CTNNB1_DN	192	Down	4.06501e-11	1.26727e-09
RIGGI_EWING_SARCOMA_PROGENITOR_DN	189	Down	4.51333e-11	1.39913e-09
REACTOME_PLATELET_ADHESION_TO_EXPOSED_COLLAGEN	26	Down	4.64789e-11	1.4328e-09
REACTOME_MET_PROMOTES_CELL_MOTILITY	46	Down	4.83506e-11	1.48222e-09
TAKEDA_TARGETS_OF_NUP98_HOXA9_FUSION_8D_UP	172	Down	5.12041e-11	1.56102e-09
KANG_IMMORTALIZED_BY_TERT_UP	126	Down	5.44096e-11	1.64963e-09
CAIRO_HEPATOBLASTOMA_CLASSES_UP	693	Up	5.66783e-11	1.70902e-09
CHARAFE_BREAST_CANCER_LUMINAL_VS_MESENCHYMAL_DN	616	Down	5.9648e-11	1.78879e-09
TAKEDA_TARGETS_OF_NUP98_HOXA9_FUSION_3D_UP	220	Down	7.07071e-11	2.10898e-09
PUJANA_CHEK2_PCC_NETWORK	930	Up	7.21954e-11	2.1418e-09
MEISSNER_BRAIN_HCP_WITH_H3K4ME2_AND_H3K27ME3	65	Down	7.33086e-11	2.16319e-09
LINDGREN_BLADDER_CANCER_CLUSTER_2B	472	Down	8.00726e-11	2.35022e-09
KEGG_CYTOKINE_CYTOKINE_RECEPTOR_INTERACTION	133	Down	8.4814e-11	2.47621e-09
CHICAS_RB1_TARGETS_CONFLUENT	651	Down	9.2758e-11	2.69389e-09
LIU_VAV3_PROSTATE_CARCINOGENESIS_UP	102	Down	9.88927e-11	2.85702e-09
TSENG_IRS1_TARGETS_DN	182	Down	1.02898e-10	2.95723e-09
LEE_NEURAL_CREST_STEM_CELL_UP	154	Down	1.12838e-10	3.22611e-09
BIOCARTA_VITCB_PATHWAY	20	Down	1.37674e-10	3.91591e-09
ZHAN_MULTIPLE_MYELOMA_DN	58	Down	1.40415e-10	3.97338e-09
LANDIS_BREAST_CANCER_PROGRESSION_DN	91	Down	1.46241e-10	4.11712e-09
TAKEDA_TARGETS_OF_NUP98_HOXA9_FUSION_6HR_UP	102	Down	1.5585e-10	4.3654e-09
FRIDMAN_SENESCENCE_UP	116	Down	1.8124e-10	5.05091e-09
KEGG_PARKINSONS_DISEASE	115	Up	1.83179e-10	5.07931e-09
KOHOUTEK_CCNT1_TARGETS	58	Down	1.87444e-10	5.17158e-09
VANDESLUIS_COMMD1_TARGETS_GROUP_4_DN	28	Down	2.01836e-10	5.54094e-09
GRAESSMANN_RESPONSE_TO_MC_AND_SERUM_DEPRIVATION_UP	293	Down	2.0736e-10	5.66443e-09
REACTOME_INFLUENZA_INFECTION	173	Up	2.11039e-10	5.73652e-09
WANG_METASTASIS_OF_BREAST_CANCER	28	Down	2.17089e-10	5.87205e-09
TAKEDA_TARGETS_OF_NUP98_HOXA9_FUSION_10D_UP	208	Down	2.92251e-10	7.86654e-09
NADLER_OBESITY_UP	88	Down	2.97856e-10	7.97849e-09
DELYS_THYROID_CANCER_DN	240	Down	3.22863e-10	8.6045e-09
KEGG_RIBOSOME	92	Up	3.24345e-10	8.6045e-09
BASSO_HAIRY_CELL_LEUKEMIA_UP	89	Down	3.31362e-10	8.7486e-09
CORRE_MULTIPLE_MYELOMA_DN	70	Down	3.48771e-10	9.16438e-09
REACTOME_NONSENSE_MEDIATED_DECAY_NMD	125	Up	3.85588e-10	1.00838e-08
YAMAZAKI_TCEB3_TARGETS_UP	221	Down	4.07744e-10	1.06129e-08
YAO_TEMPORAL_RESPONSE_TO_PROGESTERONE_CLUSTER_5	42	Down	4.24475e-10	1.09965e-08
ROY_WOUND_BLOOD_VESSEL_UP	68	Down	4.27435e-10	1.10214e-08
WU_CELL_MIGRATION	215	Down	4.63108e-10	1.18857e-08
REACTOME_SCAVENGING_BY_CLASS_A_RECEPTORS	25	Down	4.91836e-10	1.25327e-08
BORLAK_LIVER_CANCER_EGF_UP	75	Down	4.9286e-10	1.25327e-08
REACTOME_EUKARYOTIC_TRANSLATION_ELONGATION	97	Up	5.0919e-10	1.28886e-08
NAKAMURA_CANCER_MICROENVIRONMENT_UP	34	Down	5.46805e-10	1.37775e-08
REACTOME_SNRNP_ASSEMBLY	55	Up	6.13778e-10	1.53947e-08
JACKSON_DNMT1_TARGETS_DN	37	Down	6.41083e-10	1.60068e-08
SCHLOSSER_MYC_TARGETS_REPRESSED_BY_SERUM	187	Up	6.62755e-10	1.64733e-08
GU_PDEF_TARGETS_UP	103	Down	7.02745e-10	1.7389e-08
LEE_METASTASIS_AND_ALTERNATIVE_SPLICING_UP	113	Down	7.25114e-10	1.78624e-08
REACTOME_IMMUNOREGULATORY_INTERACTIONS_BETWEEN_A_LYMPHOID_AND_A_NON_LYMPHOID_CELL	88	Down	7.64611e-10	1.87517e-08
TERAMOTO_OPN_TARGETS_CLUSTER_4	30	Down	7.88323e-10	1.92476e-08
REACTOME_REGULATION_OF_INSULIN_LIKE_GROWTH_FACTOR_IGF_TRANSPORT_AND_UPTAKE_BY_INSULIN_LIKE_GROWTH_FACTOR_BINDING_PROTEINS_IGFBPS	86	Down	8.11189e-10	1.97187e-08
WOO_LIVER_CANCER_RECURRENCE_UP	157	Down	8.62134e-10	2.08652e-08
STAMBOLSKY_RESPONSE_TO_VITAMIN_D3_DN	39	Down	8.79578e-10	2.11944e-08
MEISSNER_BRAIN_HCP_WITH_H3K4ME3_AND_H3K27ME3	933	Down	9.54369e-10	2.28966e-08
REACTOME_SIGNALING_BY_PDGF	63	Down	1.03382e-09	2.46954e-08
HOLLERN_SOLID_NODULAR_BREAST_TUMOR_DN	63	Down	1.0907e-09	2.59417e-08
REACTOME_RESPIRATORY_ELECTRON_TRANSPORT_ATP_SYNTHESIS_BY_CHEMIOSMOTIC_COUPLING_AND_HEAT_PRODUCTION_BY_UNCOUPLING_PROTEINS	122	Up	1.25294e-09	2.96727e-08
SWEET_LUNG_CANCER_KRAS_DN	498	Down	1.38639e-09	3.26927e-08
ODONNELL_METASTASIS_UP	101	Down	1.41178e-09	3.31499e-08
BERENJENO_TRANSFORMED_BY_RHOA_FOREVER_UP	27	Down	1.5686e-09	3.66759e-08
VALK_AML_CLUSTER_3	48	Down	1.58973e-09	3.70132e-08
MOROSETTI_FACIOSCAPULOHUMERAL_MUSCULAR_DISTROPHY_UP	26	Down	1.62835e-09	3.77531e-08
MACLACHLAN_BRCA1_TARGETS_DN	29	Down	1.76289e-09	4.07014e-08
TONKS_TARGETS_OF_RUNX1_RUNX1T1_FUSION_ERYTHROCYTE_UP	216	Down	1.9091e-09	4.38934e-08
JI_CARCINOGENESIS_BY_KRAS_AND_STK11_DN	20	Down	1.94093e-09	4.44401e-08
REACTOME_TRANSPORT_OF_MATURE_TRANSCRIPT_TO_CYTOPLASM	91	Up	1.99341e-09	4.5453e-08
TONKS_TARGETS_OF_RUNX1_RUNX1T1_FUSION_HSC_UP	239	Down	2.01935e-09	4.57804e-08
REACTOME_TRNA_PROCESSING	112	Up	2.02436e-09	4.57804e-08
KORKOLA_YOLK_SAC_TUMOR	77	Down	2.27167e-09	5.11636e-08
GAUSSMANN_MLL_AF4_FUSION_TARGETS_E_UP	124	Down	2.39693e-09	5.37653e-08
REACTOME_INTERACTIONS_OF_REV_WITH_HOST_CELLULAR_PROTEINS	39	Up	2.46001e-09	5.49569e-08
LEE_BMP2_TARGETS_DN	1003	Up	2.61238e-09	5.81254e-08
BROWNE_HCMV_INFECTION_24HR_DN	187	Down	2.69551e-09	5.97343e-08
SOTIRIOU_BREAST_CANCER_GRADE_1_VS_3_UP	178	Up	2.78827e-09	6.15185e-08
KATSANOU_ELAVL1_TARGETS_UP	185	Down	2.79832e-09	6.15185e-08
ROZANOV_MMP14_TARGETS_UP	334	Down	2.95379e-09	6.46787e-08
PLASARI_NFIC_TARGETS_BASAL_UP	45	Down	3.33782e-09	7.27988e-08
SCHUHMACHER_MYC_TARGETS_UP	97	Up	3.48541e-09	7.57184e-08
WEINMANN_ADAPTATION_TO_HYPOXIA_DN	56	Down	3.51427e-09	7.6046e-08
CHARAFE_BREAST_CANCER_LUMINAL_VS_BASAL_DN	550	Down	3.5594e-09	7.67218e-08
REACTOME_SELENOAMINO_ACID_METABOLISM	120	Up	3.70243e-09	7.94942e-08
LOPEZ_MESOTHELIOMA_SURVIVAL_OVERALL_DN	44	Down	3.7958e-09	8.1183e-08
REACTOME_POSTMITOTIC_NUCLEAR_PORE_COMPLEX_NPC_REFORMATION	29	Up	3.81088e-09	8.11908e-08
MOSERLE_IFNA_RESPONSE	52	Down	3.86846e-09	8.21007e-08
LEE_LIVER_CANCER_ACOX1_UP	71	Down	3.93393e-09	8.31702e-08
HAN_JNK_SINGALING_UP	50	Down	4.11211e-09	8.66054e-08
HOLLERN_PAPILLARY_BREAST_TUMOR	13	Down	4.46544e-09	9.36894e-08
AZARE_NEOPLASTIC_TRANSFORMATION_BY_STAT3_UP	154	Down	4.59353e-09	9.57967e-08
SCHRAETS_MLL_TARGETS_DN	39	Down	4.6006e-09	9.57967e-08
VALK_AML_WITH_FLT3_ITD	63	Down	5.14554e-09	1.06741e-07
REACTOME_RESPIRATORY_ELECTRON_TRANSPORT	100	Up	5.28711e-09	1.09267e-07
DACOSTA_ERCC3_ALLELE_XPCS_VS_TTD_DN	53	Down	5.44682e-09	1.12148e-07
YAO_TEMPORAL_RESPONSE_TO_PROGESTERONE_CLUSTER_15	52	Down	6.06543e-09	1.2442e-07
DELASERNA_MYOD_TARGETS_DN	85	Down	6.60276e-09	1.34941e-07
PUJANA_BRCA_CENTERED_NETWORK	141	Up	6.68183e-09	1.36053e-07
HERNANDEZ_ABERRANT_MITOSIS_BY_DOCETACEL_2NM_UP	113	Down	7.0854e-09	1.43324e-07
PID_AVB3_INTEGRIN_PATHWAY	85	Down	7.0909e-09	1.43324e-07
TURASHVILI_BREAST_LOBULAR_CARCINOMA_VS_DUCTAL_NORMAL_UP	101	Down	7.21653e-09	1.44877e-07
IZADPANAH_STEM_CELL_ADIPOSE_VS_BONE_DN	151	Down	7.22021e-09	1.44877e-07
BOYERINAS_ONCOFETAL_TARGETS_OF_LET7A1	28	Down	7.29399e-09	1.45827e-07
WILCOX_RESPONSE_TO_PROGESTERONE_DN	92	Down	7.33818e-09	1.46181e-07
REACTOME_SUMOYLATION_OF_DNA_REPLICATION_PROTEINS	50	Up	8.55432e-09	1.69794e-07
REACTOME_SUMOYLATION_OF_SUMOYLATION_PROTEINS	37	Up	8.61222e-09	1.70131e-07
REACTOME_RUNX2_REGULATES_BONE_DEVELOPMENT	46	Down	8.63298e-09	1.70131e-07
TIEN_INTESTINE_PROBIOTICS_6HR_UP	78	Up	8.98533e-09	1.76445e-07
BERTUCCI_MEDULLARY_VS_DUCTAL_BREAST_CANCER_DN	263	Down	1.00187e-08	1.9604e-07
REACTOME_TRANSPORT_OF_MATURE_MRNAS_DERIVED_FROM_INTRONLESS_TRANSCRIPTS	47	Up	1.00849e-08	1.96637e-07
RUIZ_TNC_TARGETS_UP	188	Down	1.02152e-08	1.98477e-07
REACTOME_TRANSPORT_OF_THE_SLBP_DEPENDANT_MATURE_MRNA	38	Up	1.05805e-08	2.04253e-07
DEMAGALHAES_AGING_DN	26	Down	1.05865e-08	2.04253e-07
NABA_ECM_AFFILIATED	67	Down	1.08092e-08	2.07822e-07
HOSHIDA_LIVER_CANCER_SURVIVAL_UP	103	Down	1.09719e-08	2.10219e-07
REACTOME_NUCLEAR_IMPORT_OF_REV_PROTEIN	36	Up	1.11104e-08	2.12136e-07
MOHANKUMAR_HOXA1_TARGETS_DN	165	Down	1.1374e-08	2.16419e-07
TURASHVILI_BREAST_LOBULAR_CARCINOMA_VS_LOBULAR_NORMAL_DN	98	Down	1.14836e-08	2.17755e-07
IGLESIAS_E2F_TARGETS_UP	188	Down	1.21046e-08	2.28743e-07
REACTOME_RESPONSE_OF_EIF2AK4_GCN2_TO_AMINO_ACID_DEFICIENCY	106	Up	1.25698e-08	2.36724e-07
FISCHER_DREAM_TARGETS	1147	Up	1.27972e-08	2.40187e-07
DELYS_THYROID_CANCER_UP	500	Down	1.29443e-08	2.42002e-07
HECKER_IFNB1_TARGETS	76	Down	1.29816e-08	2.42002e-07
DAVICIONI_TARGETS_OF_PAX_FOXO1_FUSIONS_DN	98	Down	1.44451e-08	2.68378e-07
NAKAMURA_ADIPOGENESIS_LATE_DN	46	Down	1.57826e-08	2.92244e-07
NAKAYAMA_SOFT_TISSUE_TUMORS_PCA1_DN	88	Down	1.64469e-08	3.03526e-07
BERENJENO_ROCK_SIGNALING_NOT_VIA_RHOA_DN	82	Down	1.68101e-08	3.09193e-07
LEE_BMP2_TARGETS_UP	858	Down	2.02948e-08	3.72048e-07
SABATES_COLORECTAL_ADENOMA_DN	223	Down	2.06524e-08	3.77351e-07
NGUYEN_NOTCH1_TARGETS_UP	49	Down	2.13483e-08	3.88778e-07
REACTOME_SMOOTH_MUSCLE_CONTRACTION	41	Down	2.15389e-08	3.90604e-07
SMID_BREAST_CANCER_NORMAL_LIKE_UP	475	Down	2.15901e-08	3.90604e-07
WEINMANN_ADAPTATION_TO_HYPOXIA_UP	52	Down	2.2077e-08	3.98108e-07
HINATA_NFKB_TARGETS_KERATINOCYTE_UP	88	Down	2.37957e-08	4.26917e-07
BENPORATH_SUZ12_TARGETS	699	Down	2.38293e-08	4.26917e-07
PETROVA_PROX1_TARGETS_DN	73	Down	2.4431e-08	4.3628e-07
KINSEY_TARGETS_OF_EWSR1_FLII_FUSION_DN	456	Down	2.52711e-08	4.49825e-07
FLORIO_NEOCORTEX_BASAL_RADIAL_GLIA_UP	331	Down	2.7157e-08	4.8184e-07
CASTELLANO_NRAS_TARGETS_UP	101	Down	2.73254e-08	4.83273e-07
CAIRO_LIVER_DEVELOPMENT_UP	199	Down	2.79054e-08	4.91955e-07
ICHIBA_GRAFT_VERSUS_HOST_DISEASE_D7_UP	152	Down	3.13216e-08	5.50422e-07
REACTOME_INTERLEUKIN_4_AND_INTERLEUKIN_13_SIGNALING	113	Down	3.21617e-08	5.63391e-07
CERVERA_SDHB_TARGETS_2	126	Down	3.29092e-08	5.74662e-07
BENPORATH_PRC2_TARGETS	422	Down	3.49562e-08	6.08481e-07
KEGG_OXIDATIVE_PHOSPHORYLATION	120	Up	3.5567e-08	6.17165e-07
REACTOME_TRNA_PROCESSING_IN_THE_NUCLEUS	63	Up	3.59342e-08	6.21582e-07
SCHLESINGER_METHYLATED_DE_NOVO_IN_CANCER	71	Down	3.64513e-08	6.28557e-07
SCHLINGEMANN_SKIN_CARCINOGENESIS_TPA_DN	36	Down	4.11549e-08	7.07454e-07
PID_FRA_PATHWAY	48	Down	4.23777e-08	7.26211e-07
ZHANG_GATA6_TARGETS_DN	88	Down	4.34212e-08	7.41789e-07
MASRI_RESISTANCE_TO_TAMOXIFEN_AND_AROMATASE_INHIBITORS_DN	22	Down	4.58164e-08	7.78421e-07
PAPASPYRIDONOS_UNSTABLE_ATEROSCLEROTIC_PLAQUE_DN	48	Down	4.58475e-08	7.78421e-07
MAHAJAN_RESPONSE_TO_IL1A_UP	88	Down	4.67941e-08	7.92054e-07
KAAB_HEART_ATRIUM_VS_VENTRICLE_UP	354	Down	4.80613e-08	8.11017e-07
WINZEN_DEGRADED_VIA_KHSRP	91	Down	4.99824e-08	8.39546e-07
BERENJENO_ROCK_SIGNALING_NOT_VIA_RHOA_UP	45	Down	5.00563e-08	8.39546e-07
BURTON_ADIPOGENESIS_7	74	Down	5.09768e-08	8.50003e-07
MAGRANGEAS_MULTIPLE_MYELOMA_IGG_VS_IGA_UP	38	Down	5.09879e-08	8.50003e-07
FOSTER_KDM1A_TARGETS_UP	237	Down	5.32454e-08	8.84964e-07
LEE_LIVER_CANCER_CIPROFIBRATE_UP	57	Down	5.36297e-08	8.8846e-07
DER_IFN_ALPHA_RESPONSE_UP	138	Down	5.37778e-08	8.8846e-07
VART_KSHV_INFECTION_ANGIOGENIC_MARKERS_DN	103	Down	5.69456e-08	9.37988e-07
GAUSSMANN_MLL_AF4_FUSION_TARGETS_E_DN	24	Down	5.71419e-08	9.3842e-07
REACTOME_INTERACTIONS_OF_VPR_WITH_HOST_CELLULAR_PROTEINS	40	Up	5.9137e-08	9.68303e-07
REACTOME_EXPORT_OF_VIRAL_RIBONUCLEOPROTEINS_FROM_NUCLEUS	40	Up	6.26129e-08	1.02218e-06
SHETH_LIVER_CANCER_VS_TXNIP_LOSS_PAM3	95	Down	6.58733e-08	1.07224e-06
BURTON_ADIPOGENESIS_9	115	Down	6.64643e-08	1.07868e-06
REACTOME_ELASTIC_FIBRE_FORMATION	36	Down	6.92057e-08	1.11987e-06
CHIARADONNA_NEOPLASTIC_TRANSFORMATION_CDC25_DN	206	Down	6.96634e-08	1.12398e-06
CHNG_MULTIPLE_MYELOMA_HYPERPLOID_UP	63	Up	7.35557e-08	1.18332e-06
HUANG_FOXA2_TARGETS_DN	39	Down	7.52931e-08	1.20775e-06
HU_ANGIOGENESIS_UP	45	Down	7.56813e-08	1.21046e-06
CHEN_METABOLIC_SYNDROM_NETWORK	1349	Down	7.62166e-08	1.2155e-06
TAKEDA_TARGETS_OF_NUP98_HOXA9_FUSION_16D_UP	163	Down	7.86371e-08	1.25049e-06
PUJANA_BRCA1_PCC_NETWORK	1901	Up	8.03578e-08	1.27418e-06
GAUSSMANN_MLL_AF4_FUSION_TARGETS_B_UP	49	Down	8.13268e-08	1.28585e-06
EBAUER_TARGETS_OF_PAX3_FOXO1_FUSION_UP	258	Down	8.26829e-08	1.30355e-06
PID_AP1_PATHWAY	97	Down	8.76334e-08	1.37767e-06
MCBRYAN_PUBERTAL_BREAST_4_5WK_UP	265	Down	8.85997e-08	1.3889e-06
SMID_BREAST_CANCER_RELAPSE_IN_LUNG_UP	39	Down	8.94346e-08	1.39802e-06
REACTOME_BINDING_AND_UPTAKE_OF_LIGANDS_BY_SCAVENGER_RECEPTORS	49	Down	9.50552e-08	1.48168e-06
NAKAYAMA_SOFT_TISSUE_TUMORS_PCA2_DN	63	Down	1.06012e-07	1.64781e-06
SCHLOSSER_MYC_TARGETS_AND_SERUM_RESPONSE_DN	56	Up	1.09696e-07	1.70028e-06
REACTOME_ACTIVATION_OF_MATRIX_METALLOPROTEINASES	16	Down	1.11331e-07	1.7208e-06
AMIT_EGF_RESPONSE_60_MCF10A	47	Down	1.20262e-07	1.85364e-06
VECCHI_GASTRIC_CANCER_EARLY_DN	328	Down	1.21296e-07	1.86438e-06
ALTEMEIER_RESPONSE_TO_LPS_WITH_MECHANICAL_VENTILATION	126	Down	1.23867e-07	1.89861e-06
REACTOME_SRP_DEPENDENT_COTRANSLATIONAL_PROTEIN_TARGETING_TO_MEMBRANE	121	Up	1.36545e-07	2.08714e-06
LU_TUMOR_ENDOTHELIAL_MARKERS_UP	39	Down	1.4172e-07	2.1582e-06
MIKKELSEN_IPS_ICP_WITH_H3K4ME3_AND_H327ME3	99	Down	1.41977e-07	2.1582e-06
PID_ATF2_PATHWAY	72	Down	1.45916e-07	2.21199e-06
PARK_APL_PATHOGENESIS_DN	72	Down	1.5323e-07	2.3165e-06
REACTOME_THE_CITRIC_ACID_TCA_CYCLE_AND_RESPIRATORY_ELECTRON_TRANSPORT	174	Up	1.5552e-07	2.3447e-06
REACTOME_MOLECULES_ASSOCIATED_WITH_ELASTIC_FIBRES	28	Down	1.56123e-07	2.34738e-06
SERVITJA_LIVER_HNF1A_TARGETS_DN	129	Down	1.6049e-07	2.40647e-06
MIKKELSEN_ES_HCP_WITH_H3K27ME3	38	Down	1.61731e-07	2.41851e-06
REACTOME_RUNX3_REGULATES_YAP1_MEDIATED_TRANSCRIPTION	11	Down	1.63039e-07	2.43148e-06
DANG_REGULATED_BY_MYC_DN	323	Down	1.64817e-07	2.45138e-06
PID_ENDOTHELIN_PATHWAY	76	Down	1.65396e-07	2.45337e-06
REACTOME_REGULATION_OF_GLUCOKINASE_BY_GLUCOKINASE_REGULATORY_PROTEIN	31	Up	1.78096e-07	2.63468e-06
ZHU_SKIL_TARGETS_UP	28	Down	1.84999e-07	2.72948e-06
MIKKELSEN_IPS_ICP_WITH_H3K27ME3	53	Down	1.94763e-07	2.86587e-06
SEKI_INFLAMMATORY_RESPONSE_LPS_UP	86	Down	2.1395e-07	3.13983e-06
LU_TUMOR_VASCULATURE_UP	47	Down	2.15011e-07	3.14703e-06
BEGUM_TARGETS_OF_PAX3_FOXO1_FUSION_UP	77	Down	2.18417e-07	3.18843e-06
REACTOME_NCAM_SIGNALING_FOR_NEURITE_OUT_GROWTH	63	Down	2.21579e-07	3.22604e-06
LANDIS_ERBB2_BREAST_TUMORS_324_DN	185	Down	2.29209e-07	3.32835e-06
CHESLER_BRAIN_HIGHEST_GENETIC_VARIANCE	49	Down	2.36174e-07	3.4205e-06
REACTOME_NUCLEAR_PORE_COMPLEX_NPC_DISASSEMBLY	38	Up	2.37877e-07	3.43614e-06
PHONG_TNF_RESPONSE_VIA_P38_PARTIAL	207	Down	2.40092e-07	3.45908e-06
LOPEZ_MESOTHELIOMA_SURVIVAL_DN	37	Down	2.49443e-07	3.58444e-06
MANALO_HYPOXIA_UP	286	Down	2.55226e-07	3.65802e-06
REACTOME_VIRAL_MESSENGER_RNA_SYNTHESIS	46	Up	2.62271e-07	3.74925e-06
FINAK_BREAST_CANCER_SDPP_SIGNATURE	16	Down	2.64945e-07	3.77769e-06
HOFFMANN_PRE_BI_TO_LARGE_PRE_BII_LYMPHOCYTE_DN	90	Down	2.67646e-07	3.80637e-06
SENESE_HDAC1_TARGETS_DN	336	Down	2.75451e-07	3.9073e-06
REACTOME_NS1_MEDIATED_EFFECTS_ON_HOST_PATHWAYS	42	Up	2.92689e-07	4.14118e-06
HESS_TARGETS_OF_HOXA9_AND_MEIS1_DN	99	Down	2.96843e-07	4.18921e-06
TURASHVILI_BREAST_DUCTAL_CARCINOMA_VS_DUCTAL_NORMAL_DN	173	Down	3.06092e-07	4.30872e-06
MUELLER_PLURINET	349	Up	3.08926e-07	4.33754e-06
URS_ADIPOCYTE_DIFFERENTIATION_UP	93	Down	3.2086e-07	4.49367e-06
LI_INDUCED_T_TO_NATURAL_KILLER_UP	375	Down	3.24192e-07	4.52884e-06
CAIRO_HEPATOBLASTOMA_CLASSES_DN	235	Down	3.4208e-07	4.76666e-06
BIOCARTA_RECK_PATHWAY	9	Down	3.57021e-07	4.96233e-06
WANG_ESOPHAGUS_CANCER_VS_NORMAL_UP	153	Down	3.70647e-07	5.13246e-06
REACTOME_ACTIVATION_OF_THE_MRNA_UPON_BINDING_OF_THE_CAP_BINDING_COMPLEX_AND_EIFS_AND_SUBSEQUENT_BINDING_TO_43S	66	Up	3.71122e-07	5.13246e-06
ALCALAY_AML_BY_NPM1_LOCALIZATION_UP	195	Down	3.80532e-07	5.24944e-06
REACTOME_NUCLEOTIDE_EXCISION_REPAIR	122	Up	3.85945e-07	5.3079e-06
REACTOME_DEADENYLATION_DEPENDENT_MRNA_DECAY	62	Up	3.86694e-07	5.3079e-06
REACTOME_HIV_LIFE_CYCLE	154	Up	3.88484e-07	5.31632e-06
JAEGER_METASTASIS_DN	215	Down	3.89234e-07	5.31632e-06
KEGG_FOCAL_ADHESION	195	Down	4.01549e-07	5.47099e-06
LEE_NEURAL_CREST_STEM_CELL_DN	153	Down	4.05388e-07	5.50969e-06
YAO_HOXA10_TARGETS_VIA_PROGESTERONE_DN	25	Down	4.09302e-07	5.54921e-06
KEGG_RNA_DEGRADATION	58	Up	4.15815e-07	5.6237e-06
TARTE_PLASMA_CELL_VS_PLASMABLAST_UP	435	Down	4.24886e-07	5.73232e-06
RADMACHER_AML_PROGNOSIS	117	Down	4.26239e-07	5.73655e-06
REACTOME_INTERLEUKIN_10_SIGNALING	30	Down	4.37589e-07	5.87498e-06
KERLEY_RESPONSE_TO_CISPLATIN_UP	67	Down	4.52088e-07	6.05491e-06
MISHRA_CARCINOMA_ASSOCIATED_FIBROBLAST_UP	23	Down	4.56226e-07	6.09554e-06
MEISSNER_NPC_HCP_WITH_H3K4ME2	480	Down	4.67453e-07	6.22798e-06
PUJANA_XPRSS_INT_NETWORK	238	Up	4.68396e-07	6.22798e-06
PEDERSEN_METASTASIS_BY_ERBB2_ISOFORM_1	62	Down	4.81501e-07	6.38683e-06
RODRIGUES_NTN1_TARGETS_UP	32	Down	4.87872e-07	6.45582e-06
BOWIE_RESPONSE_TO_TAMOXIFEN	35	Down	4.91836e-07	6.48085e-06
GOZGIT_ESR1_TARGETS_UP	157	Down	4.92112e-07	6.48085e-06
GOUYER_TATI_TARGETS_DN	16	Down	5.20236e-07	6.83491e-06
KAYO_CALORIE_RESTRICTION_MUSCLE_UP	122	Down	5.30111e-07	6.94811e-06
KAMMINGA_EZH2_TARGETS	46	Up	5.36557e-07	7.01593e-06
DUTERTRE_ESTRADIOL_RESPONSE_6HR_DN	112	Down	5.56637e-07	7.26128e-06
REACTOME_SUMOYLATION_OF_RNA_BINDING_PROTEINS	49	Up	5.63057e-07	7.32771e-06
NAKAYAMA_SOFT_TISSUE_TUMORS_PCA1_UP	70	Down	5.93208e-07	7.70194e-06
REACTOME_GLYCOLYSIS	73	Up	6.01937e-07	7.79692e-06
MIKKELSEN_DEDIFFERENTIATED_STATE_DN	9	Down	6.14943e-07	7.94674e-06
KAUFFMANN_MELANOMA_RELAPSE_UP	63	Up	6.25548e-07	8.06489e-06
HOSHIDA_LIVER_CANCER_SUBCLASS_S1	313	Down	6.44684e-07	8.29223e-06
BOQUEST_STEM_CELL_CULTURED_VS_FRESH_UP	477	Down	6.75459e-07	8.66786e-06
GARY_CD5_TARGETS_DN	533	Up	7.18283e-07	9.19602e-06
LIU_TARGETS_OF_VMYB_VS_CMYB_DN	52	Down	7.26048e-07	9.27392e-06
DUTERTRE_ESTRADIOL_RESPONSE_24HR_DN	616	Down	7.6913e-07	9.80153e-06
SENESE_HDAC1_AND_HDAC2_TARGETS_DN	290	Down	7.80498e-07	9.91011e-06
REACTOME_DNA_REPAIR	352	Up	7.81243e-07	9.91011e-06
PID_MYC_ACTIV_PATHWAY	98	Up	8.70163e-07	1.10127e-05
ONDER_CDH1_TARGETS_2_DN	455	Down	8.7319e-07	1.10258e-05
SMIRNOV_CIRCULATING_ENDOTHELIOCYTES_IN_CANCER_UP	205	Down	9.48356e-07	1.19476e-05
PID_UPA_UPAR_PATHWAY	37	Down	9.81245e-07	1.23337e-05
REACTOME_GPCR_LIGAND_BINDING	140	Down	9.95398e-07	1.24832e-05
MITSIADES_RESPONSE_TO_APLIDIN_DN	326	Up	1.00025e-06	1.25156e-05
BROWNE_HCMV_INFECTION_16HR_DN	110	Down	1.01549e-06	1.26775e-05
BENPORATH_ES_WITH_H3K27ME3	773	Down	1.03557e-06	1.2899e-05
SANSOM_APC_TARGETS_DN	382	Down	1.06041e-06	1.31787e-05
BYSTRYKH_HEMATOPOIESIS_STEM_CELL_SCP2_QTL_TRANS	40	Down	1.11749e-06	1.38569e-05
WALLACE_PROSTATE_CANCER_RACE_UP	308	Down	1.13126e-06	1.39962e-05
REACTOME_HOMOLOGY_DIRECTED_REPAIR	156	Up	1.18497e-06	1.46278e-05
LEE_METASTASIS_AND_RNA_PROCESSING_UP	21	Up	1.21232e-06	1.49321e-05
LI_WILMS_TUMOR_VS_FETAL_KIDNEY_1_UP	248	Down	1.2485e-06	1.53435e-05
IVANOVA_HEMATOPOIESIS_STEM_CELL_LONG_TERM	255	Down	1.26228e-06	1.54784e-05
REACTOME_MITOCHONDRIAL_TRANSLATION	93	Up	1.30038e-06	1.59101e-05
MCBRYAN_PUBERTAL_BREAST_3_4WK_UP	237	Down	1.31933e-06	1.61063e-05
BROWNE_HCMV_INFECTION_48HR_DN	572	Down	1.35566e-06	1.64868e-05
REACTOME_HDR_THROUGH_HOMOLOGOUS_RECOMBINATION_HRR	68	Up	1.35647e-06	1.64868e-05
HOWLIN_PUBERTAL_MAMMARY_GLAND	73	Down	1.37914e-06	1.67254e-05
MIKKELSEN_ES_ICP_WITH_H3K4ME3_AND_H3K27ME3	104	Down	1.38546e-06	1.67652e-05
BIDUS_METASTASIS_UP	255	Up	1.40427e-06	1.69557e-05
RICKMAN_HEAD_AND_NECK_CANCER_F	54	Down	1.43534e-06	1.72931e-05
BIOCARTA_VOBESITY_PATHWAY	7	Down	1.44899e-06	1.74195e-05
PUJANA_BREAST_CANCER_WITH_BRCA1_MUTATED_UP	63	Up	1.65368e-06	1.98102e-05
DORN_ADENOVIRUS_INFECTION_24HR_DN	82	Down	1.65504e-06	1.98102e-05
DER_IFN_GAMMA_RESPONSE_UP	124	Down	1.68106e-06	2.00781e-05
ROSTY_CERVICAL_CANCER_PROLIFERATION_CLUSTER	175	Up	1.70686e-06	2.03422e-05
WEST_ADRENOCORTICAL_TUMOR_DN	617	Down	1.71478e-06	2.03926e-05
MARTENS_TRETINOIN_RESPONSE_UP	600	Down	1.73307e-06	2.05658e-05
BOSCO_EPITHELIAL_DIFFERENTIATION_MODULE	31	Down	1.77583e-06	2.10279e-05
ZHENG_IL22_SIGNALING_DN	62	Down	1.79572e-06	2.12179e-05
REACTOME_DEFECTIVE_B4GALT7_CAUSES_EDS_PROGEROID_TYPE	14	Down	1.88249e-06	2.21885e-05
COLLER_MYC_TARGETS_UP	26	Up	1.88713e-06	2.21885e-05
TURASHVILI_BREAST_DUCTAL_CARCINOMA_VS_DUCTAL_NORMAL_UP	62	Down	1.88992e-06	2.21885e-05
REACTOME_GLOBAL_GENOME_NUCLEOTIDE_EXCISION_REPAIR_GG_NER	92	Up	1.96063e-06	2.29698e-05
PANGAS_TUMOR_SUPPRESSION_BY_SMAD1_AND_SMAD5_UP	173	Down	1.97512e-06	2.30905e-05
REACTOME_SUMOYLATION_OF_UBIQUITINYLATION_PROTEINS	41	Up	2.00072e-06	2.33403e-05
KEGG_HEMATOPOIETIC_CELL_LINEAGE	63	Down	2.01349e-06	2.34397e-05
HENDRICKS_SMARCA4_TARGETS_UP	84	Down	2.12454e-06	2.46696e-05
REACTOME_PLATELET_AGGREGATION_PLUG_FORMATION	48	Down	2.12808e-06	2.46696e-05
HOELZEL_NF1_TARGETS_UP	141	Down	2.15914e-06	2.49772e-05
HOFFMANN_LARGE_TO_SMALL_PRE_BII_LYMPHOCYTE_DN	91	Down	2.16395e-06	2.49805e-05
GAUSSMANN_MLL_AF4_FUSION_TARGETS_A_DN	133	Down	2.19608e-06	2.52984e-05
DAVIES_MULTIPLE_MYELOMA_VS_MGUS_UP	45	Down	2.2375e-06	2.57219e-05
REACTOME_RNA_POLYMERASE_II_TRANSCRIPTION_TERMINATION	74	Up	2.2595e-06	2.59208e-05
REACTOME_CELL_CYCLE	701	Up	2.26867e-06	2.59721e-05
CHANDRAN_METASTASIS_DN	342	Down	2.28418e-06	2.60955e-05
REACTOME_COMPLEX_I_BIOGENESIS	57	Up	2.29507e-06	2.61657e-05
REACTOME_DISEASES_ASSOCIATED_WITH_GLYCOSAMINOGLYCAN_METABOLISM	31	Down	2.41991e-06	2.75321e-05
BERENJENO_TRANSFORMED_BY_RHOA_REVERSIBLY_DN	44	Down	2.46697e-06	2.80098e-05
SCHAEFFER_PROSTATE_DEVELOPMENT_12HR_UP	137	Down	2.54257e-06	2.88089e-05
BOYAULT_LIVER_CANCER_SUBCLASS_G6_UP	82	Down	2.5593e-06	2.8939e-05
HUPER_BREAST_BASAL_VS_LUMINAL_DN	60	Down	2.5941e-06	2.92725e-05
MCLACHLAN_DENTAL_CARIES_DN	118	Down	2.63734e-06	2.96996e-05
SMID_BREAST_CANCER_LUMINAL_A_UP	60	Down	2.6886e-06	3.02153e-05
FRASOR_RESPONSE_TO_ESTRADIOL_DN	109	Down	2.72617e-06	3.05752e-05
MATZUK_CENTRAL_FOR_FEMALE_FERTILITY	21	Down	2.73652e-06	3.0629e-05
AKL_HTLV1_INFECTION_DN	89	Down	2.81715e-06	3.14677e-05
MIKKELSEN_MCV6_ICP_WITH_H3K27ME3	58	Down	2.82926e-06	3.15391e-05
REACTOME_CELL_CYCLE_CHECKPOINTS	324	Up	2.87511e-06	3.19856e-05
EBAUER_MYOGENIC_TARGETS_OF_PAX3_FOXO1_FUSION	61	Down	2.92086e-06	3.24257e-05
HIRSCH_CELLULAR_TRANSFORMATION_SIGNATURE_DN	143	Down	2.92642e-06	3.24257e-05
LIN_SILENCED_BY_TUMOR_MICROENVIRONMENT	82	Down	2.96463e-06	3.27832e-05
VERRECCHIA_RESPONSE_TO_TGFB1_C5	37	Down	2.9969e-06	3.30737e-05
MEISSNER_BRAIN_HCP_WITH_H3K27ME3	126	Down	3.02308e-06	3.32962e-05
YAMASHITA_LIVER_CANCER_STEM_CELL_UP	61	Down	3.04352e-06	3.34544e-05
CHARAFE_BREAST_CANCER_BASAL_VS_MESENCHYMAL_DN	79	Down	3.0958e-06	3.39615e-05
REACTOME_SUMOYLATION_OF_CHROMATIN_ORGANIZATION_PROTEINS	72	Up	3.18023e-06	3.48041e-05
WANG_METHYLATED_IN_BREAST_CANCER	59	Down	3.18523e-06	3.48041e-05
POMEROY_MEDULLOBLASTOMA_DESMOPLASIC_VS_CLASSIC_DN	78	Down	3.22614e-06	3.51815e-05
VERHAAK_AML_WITH_NPM1_MUTATED_UP	239	Down	3.33371e-06	3.62829e-05
SHETH_LIVER_CANCER_VS_TXNIP_LOSS_PAM2	194	Down	3.37897e-06	3.6703e-05
GROSS_HYPOXIA_VIA_HIF1A_UP	111	Up	3.60867e-06	3.90605e-05
FARMER_BREAST_CANCER_CLUSTER_1	41	Down	3.61016e-06	3.90605e-05
STEGER_ADIPOGENESIS_UP	21	Down	3.63919e-06	3.92975e-05
MIKKELSEN_MCV6_LCP_WITH_H3K4ME3	154	Down	3.64656e-06	3.93003e-05
REACTOME_ACTIVATION_OF_ATR_IN_RESPONSE_TO_REPLICATION_STRESS	38	Up	3.70071e-06	3.98061e-05
KINSEY_TARGETS_OF_EWSR1_FLII_FUSION_UP	1485	Up	3.815e-06	4.09556e-05
SANA_TNF_SIGNALING_UP	91	Down	3.86002e-06	4.13584e-05
BOYAULT_LIVER_CANCER_SUBCLASS_G3_UP	253	Up	3.87269e-06	4.14138e-05
ABRAMSON_INTERACT_WITH_AIRE	87	Up	3.91732e-06	4.181e-05
KEGG_NEUROACTIVE_LIGAND_RECEPTOR_INTERACTION	75	Down	3.93327e-06	4.18992e-05
MCBRYAN_PUBERTAL_TGFB1_TARGETS_UP	230	Down	3.9556e-06	4.20559e-05
REACTOME_CELL_SURFACE_INTERACTIONS_AT_THE_VASCULAR_WALL	126	Down	4.05885e-06	4.30706e-05
KONDO_EZH2_TARGETS	256	Down	4.26601e-06	4.51821e-05
MURATA_VIRULENCE_OF_H_PILORI	28	Down	4.28263e-06	4.52711e-05
DORN_ADENOVIRUS_INFECTION_48HR_DN	66	Down	4.33417e-06	4.57284e-05
GOZGIT_ESR1_TARGETS_DN	885	Down	4.34328e-06	4.5737e-05
BRUINS_UVC_RESPONSE_VIA_TP53_GROUP_B	621	Down	4.38586e-06	4.60974e-05
OSADA_ASCL1_TARGETS_DN	27	Down	4.46511e-06	4.68412e-05
REACTOME_DNA_DOUBLE_STRAND_BREAK_REPAIR	186	Up	4.48348e-06	4.69447e-05
REACTOME_DNA_REPLICATION	127	Up	4.50041e-06	4.70327e-05
THEODOROU_MAMMARY_TUMORIGENESIS	31	Down	4.76839e-06	4.97391e-05
YAN_ESCAPE_FROM_ANOIKIS	21	Down	4.84254e-06	5.04172e-05
REACTOME_SYNTHESIS_OF_EPOXY_EET_AND_DIHYDROXYEICOSATRIENOIC_ACIDS_DHET	3	Down	5.0403e-06	5.23773e-05
CROONQUIST_IL6_DEPRIVATION_DN	115	Up	5.10337e-06	5.29023e-05
PID_FANCONI_PATHWAY	64	Up	5.10999e-06	5.29023e-05
MODY_HIPPOCAMPUS_NEONATAL	58	Down	5.14902e-06	5.32065e-05
WANG_CLASSIC_ADIPOGENIC_TARGETS_OF_PPARG	23	Down	5.16703e-06	5.32929e-05
HOLLERN_MICROACINAR_BREAST_TUMOR_DN	23	Down	5.22266e-06	5.37661e-05
MCGARVEY_SILENCED_BY_METHYLATION_IN_COLON_CANCER	46	Down	5.23808e-06	5.38244e-05
REACTOME_G2_M_CHECKPOINTS	184	Up	5.40101e-06	5.53955e-05
PLASARI_TGFB1_TARGETS_1HR_UP	41	Down	5.75674e-06	5.89345e-05
FRIDMAN_IMMORTALIZATION_DN	50	Down	5.8558e-06	5.98376e-05
REACTOME_MRNA_SPLICING_MINOR_PATHWAY	57	Up	6.09877e-06	6.2147e-05
GRADE_COLON_AND_RECTAL_CANCER_DN	128	Down	6.10433e-06	6.2147e-05
MARSON_BOUND_BY_E2F4_UNSTIMULATED	745	Up	6.1824e-06	6.28259e-05
MOREAUX_MULTIPLE_MYELOMA_BY_TACI_DN	191	Up	6.22972e-06	6.31904e-05
MOREAUX_B_LYMPHOCYTE_MATURATION_BY_TACI_DN	79	Up	6.26537e-06	6.34355e-05
REACTOME_S_PHASE	167	Up	6.33783e-06	6.40516e-05
KONDO_PROSTATE_CANCER_WITH_H3K27ME3	94	Down	6.4604e-06	6.51709e-05
REACTOME_TRANSCRIPTION_COUPLED_NUCLEOTIDE_EXCISION_REPAIR_TC_NER	85	Up	6.65084e-06	6.69696e-05
PID_LYMPH_ANGIOGENESIS_PATHWAY	47	Down	6.67946e-06	6.71352e-05
GROSS_HIF1A_TARGETS_UP	8	Down	6.7838e-06	6.806e-05
SANA_TNF_SIGNALING_DN	92	Down	6.86388e-06	6.87385e-05
REACTOME_PROCESSING_OF_DNA_DOUBLE_STRAND_BREAK_ENDS	115	Up	6.92211e-06	6.9196e-05
ONGUSAHA_TP53_TARGETS	39	Down	7.01469e-06	6.99947e-05
LU_AGING_BRAIN_UP	356	Down	7.03591e-06	7.00797e-05
BIOCARTA_RANMS_PATHWAY	12	Up	7.05793e-06	7.01724e-05
REACTOME_TRANSCRIPTIONAL_REGULATION_BY_SMALL_RNAS	111	Up	7.08893e-06	7.03539e-05
BERTUCCI_INVASIVE_CARCINOMA_DUCTAL_VS_LOBULAR_DN	53	Down	7.2472e-06	7.17236e-05
SCHRAETS_MLL_TARGETS_UP	41	Down	7.25295e-06	7.17236e-05
REACTOME_CELL_CYCLE_MITOTIC	588	Up	7.29682e-06	7.20284e-05
PLASARI_TGFB1_TARGETS_10HR_UP	232	Down	7.53481e-06	7.42448e-05
MAHADEVAN_GIST_MORPHOLOGICAL_SWITCH	16	Down	7.5685e-06	7.44438e-05
TOMLINS_PROSTATE_CANCER_DN	51	Down	7.5984e-06	7.46049e-05
REACTOME_GLUCOSE_METABOLISM	88	Up	7.64319e-06	7.49114e-05
HESS_TARGETS_OF_HOXA9_AND_MEIS1_UP	70	Up	7.84082e-06	7.67121e-05
MISSIAGLIA_REGULATED_BY_METHYLATION_UP	191	Down	7.8943e-06	7.70987e-05
REACTOME_GENE_SILENCING_BY_RNA	130	Up	7.91034e-06	7.71189e-05
TSUNODA_CISPLATIN_RESISTANCE_UP	18	Down	8.15638e-06	7.93267e-05
GAUSSMANN_MLL_AF4_FUSION_TARGETS_D_DN	13	Down	8.16556e-06	7.93267e-05
REACTOME_TRANSCRIPTIONAL_REGULATION_BY_E2F6	39	Up	8.42099e-06	8.16644e-05
ZHAN_MULTIPLE_MYELOMA_SPIKED	22	Down	8.65718e-06	8.37808e-05
FRASOR_RESPONSE_TO_SERM_OR_FULVESTRANT_DN	67	Up	8.66959e-06	8.37808e-05
CHEOK_RESPONSE_TO_HD_MTX_UP	14	Down	8.68825e-06	8.38143e-05
REACTOME_MITOTIC_METAPHASE_AND_ANAPHASE	250	Up	8.89814e-06	8.56893e-05
ACEVEDO_LIVER_CANCER_WITH_H3K27ME3_UP	265	Down	8.95433e-06	8.60801e-05
POOLA_INVASIVE_BREAST_CANCER_DN	145	Down	8.99213e-06	8.62932e-05
BENNETT_SYSTEMIC_LUPUS_ERYTHEMATOSUS	31	Down	9.0264e-06	8.64717e-05
MOREAUX_B_LYMPHOCYTE_MATURATION_BY_TACI_UP	113	Down	9.27124e-06	8.85967e-05
KUNINGER_IGF1_VS_PDGFB_TARGETS_UP	96	Down	9.28034e-06	8.85967e-05
KEGG_DRUG_METABOLISM_CYTOCHROME_P450	32	Down	9.34908e-06	8.90988e-05
PID_LYSOPHOSPHOLIPID_PATHWAY	76	Down	9.37073e-06	8.91512e-05
TONKS_TARGETS_OF_RUNX1_RUNX1T1_FUSION_SUSTAINED_IN_GRANULOCYTE_UP	23	Down	9.47696e-06	9.00066e-05
SATO_SILENCED_BY_METHYLATION_IN_PANCREATIC_CANCER_1	477	Down	9.52448e-06	9.03025e-05
FEVR_CTNNB1_TARGETS_UP	814	Down	9.77321e-06	9.25019e-05
ALONSO_METASTASIS_NEURAL_UP	19	Down	9.91694e-06	9.37015e-05
REACTOME_ACTIVATION_OF_THE_PRE_REPLICATIVE_COMPLEX	32	Up	1.02461e-05	9.66459e-05
REACTOME_DUAL_INCISION_IN_TC_NER	72	Up	1.04226e-05	9.81435e-05
REACTOME_DNA_REPLICATION_PRE_INITIATION	84	Up	1.04724e-05	9.84446e-05
REACTOME_MITOCHONDRIAL_PROTEIN_IMPORT	65	Up	1.06776e-05	0.000100202
BERENJENO_TRANSFORMED_BY_RHOA_FOREVER_DN	43	Down	1.07494e-05	0.000100705
HUMMERICH_SKIN_CANCER_PROGRESSION_UP	115	Down	1.09704e-05	0.000102601
BROWNE_INTERFERON_RESPONSIVE_GENES	93	Down	1.1044e-05	0.000103115
REACTOME_DEFECTIVE_CHST14_CAUSES_EDS_MUSCULOCONTRACTURAL_TYPE	4	Down	1.14923e-05	0.000107119
AFFAR_YY1_TARGETS_UP	249	Down	1.18373e-05	0.000110139
BOYLAN_MULTIPLE_MYELOMA_C_DN	73	Down	1.18562e-05	0.000110139
YAO_TEMPORAL_RESPONSE_TO_PROGESTERONE_CLUSTER_11	131	Up	1.20733e-05	0.000111967
ZHANG_INTERFERON_RESPONSE	44	Down	1.22811e-05	0.000113703
MIZUKAMI_HYPOXIA_UP	9	Down	1.24864e-05	0.000115411
KOBAYASHI_EGFR_SIGNALING_24HR_DN	303	Up	1.2643e-05	0.000116663
REACTOME_MUSCLE_CONTRACTION	148	Down	1.26924e-05	0.000116923
HOFFMANN_LARGE_TO_SMALL_PRE_BII_LYMPHOCYTE_UP	200	Up	1.29168e-05	0.000118791
KRIGE_RESPONSE_TO_TOSEDOSTAT_24HR_DN	1140	Up	1.30458e-05	0.000119778
PID_INTEGRIN_A9B1_PATHWAY	24	Down	1.34186e-05	0.000122913
MIKKELSEN_ES_HCP_WITH_H3_UNMETHYLATED	52	Down	1.34318e-05	0.000122913
BROWNE_HCMV_INFECTION_20HR_DN	165	Down	1.37978e-05	0.000125894
PID_DELTA_NP63_PATHWAY	61	Down	1.38032e-05	0.000125894
REACTOME_RESPONSE_TO_ELEVATED_PLATELET_CYTOSOLIC_CA2	130	Down	1.3843e-05	0.000126049
REACTOME_CARGO_CONCENTRATION_IN_THE_ER	42	Down	1.40907e-05	0.000128093
REACTOME_INTERFERON_ALPHA_BETA_SIGNALING	69	Down	1.41631e-05	0.00012854
REACTOME_HOMOLOGOUS_DNA_PAIRING_AND_STRAND_EXCHANGE	43	Up	1.42397e-05	0.000129022
ZHANG_RESPONSE_TO_CANTHARIDIN_DN	79	Up	1.43295e-05	0.000129623
INGRAM_SHH_TARGETS_DN	87	Down	1.44903e-05	0.000130863
REACTOME_YAP1_AND_WWTR1_TAZ_STIMULATED_GENE_EXPRESSION	16	Down	1.45859e-05	0.000131472
REACTOME_CLASS_B_2_SECRETIN_FAMILY_RECEPTORS	41	Down	1.46054e-05	0.000131472
BEGUM_TARGETS_OF_PAX3_FOXO1_FUSION_AND_PAX3	6	Down	1.49086e-05	0.000133984
BROWNE_HCMV_INFECTION_6HR_UP	89	Down	1.51717e-05	0.000136126
REACTOME_EPIGENETIC_REGULATION_OF_GENE_EXPRESSION	154	Up	1.53008e-05	0.000136988
BOWIE_RESPONSE_TO_EXTRACELLULAR_MATRIX	33	Down	1.53175e-05	0.000136988
REACTOME_PLATELET_ACTIVATION_SIGNALING_AND_AGGREGATION	262	Down	1.57996e-05	0.000141071
LINDSTEDT_DENDRITIC_CELL_MATURATION_A	53	Down	1.58919e-05	0.000141587
MCCLUNG_DELTA_FOSB_TARGETS_2WK	70	Down	1.59086e-05	0.000141587
APPEL_IMATINIB_RESPONSE	31	Down	1.59586e-05	0.000141803
RICKMAN_HEAD_AND_NECK_CANCER_C	103	Down	1.60512e-05	0.000142206
REACTOME_RNA_POLYMERASE_III_TRANSCRIPTION_INITIATION_FROM_TYPE_1_PROMOTER	29	Up	1.60556e-05	0.000142206
LE_SKI_TARGETS_UP	24	Down	1.69267e-05	0.000149457
MARCHINI_TRABECTEDIN_RESISTANCE_DN	101	Down	1.69284e-05	0.000149457
RODWELL_AGING_KIDNEY_UP	521	Down	1.71972e-05	0.00015155
ROSS_AML_WITH_PML_RARA_FUSION	105	Down	1.72203e-05	0.00015155
WEI_MYCN_TARGETS_WITH_E_BOX	899	Up	1.75194e-05	0.000153937
MIKKELSEN_IPS_LCP_WITH_H3K4ME3	149	Down	1.75765e-05	0.000154192
RORIE_TARGETS_OF_EWSR1_FLI1_FUSION_UP	43	Down	1.77622e-05	0.000155369
HADDAD_T_LYMPHOCYTE_AND_NK_PROGENITOR_UP	140	Down	1.7767e-05	0.000155369
SCHLOSSER_MYC_TARGETS_AND_SERUM_RESPONSE_UP	63	Up	1.815e-05	0.000158468
COLINA_TARGETS_OF_4EBP1_AND_4EBP2	429	Down	1.82997e-05	0.000159522
KEGG_HYPERTROPHIC_CARDIOMYOPATHY_HCM	80	Down	1.87329e-05	0.000163041
SENGUPTA_NASOPHARYNGEAL_CARCINOMA_WITH_LMP1_DN	110	Down	1.88729e-05	0.000164001
SANA_RESPONSE_TO_IFNG_UP	93	Down	1.97004e-05	0.000170922
TORCHIA_TARGETS_OF_EWSR1_FLI1_FUSION_UP	322	Down	1.99124e-05	0.000172423
REACTOME_REGULATION_OF_TP53_ACTIVITY_THROUGH_PHOSPHORYLATION	95	Up	1.99359e-05	0.000172423
INGRAM_SHH_TARGETS_UP	122	Down	2.0007e-05	0.000172768
REACTOME_RNA_POLYMERASE_I_TRANSCRIPTION_INITIATION	50	Up	2.02191e-05	0.000174327
DORN_ADENOVIRUS_INFECTION_32HR_DN	65	Down	2.12355e-05	0.000182804
MORI_LARGE_PRE_BII_LYMPHOCYTE_UP	128	Up	2.16006e-05	0.000185658
RICKMAN_HEAD_AND_NECK_CANCER_E	38	Down	2.23453e-05	0.000191759
CHIARADONNA_NEOPLASTIC_TRANSFORMATION_CDC25_UP	180	Down	2.3326e-05	0.000199864
BURTON_ADIPOGENESIS_PEAK_AT_2HR	64	Down	2.35434e-05	0.000201415
DER_IFN_BETA_RESPONSE_DN	10	Down	2.38762e-05	0.000203945
ODONNELL_TARGETS_OF_MYC_AND_TFRC_DN	54	Up	2.43641e-05	0.000207482
TSAI_DNAJB4_TARGETS_UP	21	Down	2.43654e-05	0.000207482
REACTOME_SUMOYLATION_OF_DNA_DAMAGE_RESPONSE_AND_REPAIR_PROTEINS	90	Up	2.45187e-05	0.000208466
BOYAULT_LIVER_CANCER_SUBCLASS_G3_DN	47	Down	2.50126e-05	0.000212338
JEON_SMAD6_TARGETS_UP	28	Down	2.51001e-05	0.000212753
MAHAJAN_RESPONSE_TO_IL1A_DN	109	Down	2.51804e-05	0.000213107
KRASNOSELSKAYA_ILF3_TARGETS_UP	84	Down	2.55506e-05	0.0002156
RIGGI_EWING_SARCOMA_PROGENITOR_UP	525	Down	2.55531e-05	0.0002156
UZONYI_RESPONSE_TO_LEUKOTRIENE_AND_THROMBIN	38	Down	2.56235e-05	0.000215727
DEMAGALHAES_AGING_UP	70	Down	2.56465e-05	0.000215727
MIKKELSEN_IPS_HCP_WITH_H3_UNMETHYLATED	67	Down	2.57483e-05	0.000216254
HUMMERICH_SKIN_CANCER_PROGRESSION_DN	137	Down	2.59522e-05	0.000217635
WHITEFORD_PEDIATRIC_CANCER_MARKERS	163	Up	2.60286e-05	0.000217945
YAO_TEMPORAL_RESPONSE_TO_PROGESTERONE_CLUSTER_0	87	Down	2.63732e-05	0.000220496
MIKKELSEN_NPC_LCP_WITH_H3K4ME3	58	Down	2.69051e-05	0.000224603
LIEN_BREAST_CARCINOMA_METAPLASTIC_VS_DUCTAL_UP	88	Down	2.71395e-05	0.000226218
REACTOME_FORMATION_OF_INCISION_COMPLEX_IN_GG_NER	48	Up	2.74221e-05	0.000228127
HAN_JNK_SINGALING_DN	50	Down	2.74513e-05	0.000228127
BURTON_ADIPOGENESIS_11	93	Down	2.75551e-05	0.000228645
KAUFFMANN_DNA_REPAIR_GENES	245	Up	2.7924e-05	0.000231185
PID_BARD1_PATHWAY	30	Up	2.79449e-05	0.000231185
BURTON_ADIPOGENESIS_2	108	Down	2.80558e-05	0.000231754
KATSANOU_ELAVL1_TARGETS_DN	164	Down	2.92872e-05	0.000241338
WAMUNYOKOLI_OVARIAN_CANCER_LMP_DN	237	Down	2.93035e-05	0.000241338
VANASSE_BCL2_TARGETS_DN	87	Down	2.97346e-05	0.000244524
LINDVALL_IMMORTALIZED_BY_TERT_DN	88	Down	3.00555e-05	0.000246795
BOSCO_TH1_CYTOTOXIC_MODULE	107	Down	3.03402e-05	0.000248762
REACTOME_M_PHASE	438	Up	3.11208e-05	0.000254784
AMIT_SERUM_RESPONSE_60_MCF10A	68	Down	3.14663e-05	0.000257231
FURUKAWA_DUSP6_TARGETS_PCI35_UP	76	Down	3.15197e-05	0.000257286
MIKKELSEN_NPC_HCP_WITH_H3K27ME3	207	Down	3.15797e-05	0.000257396
REACTOME_SEPARATION_OF_SISTER_CHROMATIDS	200	Up	3.24676e-05	0.000264242
PID_SYNDECAN_4_PATHWAY	42	Down	3.29016e-05	0.00026738
GRAHAM_CML_DIVIDING_VS_NORMAL_DIVIDING_DN	13	Down	3.35142e-05	0.000271958
FEVR_CTNNB1_TARGETS_DN	672	Up	3.36725e-05	0.000272841
REACTOME_FORMATION_OF_TC_NER_PRE_INCISION_COMPLEX	59	Up	3.42567e-05	0.000277167
REACTOME_SIGNALING_BY_GPCR	419	Down	3.45249e-05	0.000278929
BORCZUK_MALIGNANT_MESOTHELIOMA_DN	114	Down	3.49433e-05	0.000281896
DIAZ_CHRONIC_MEYLOGENOUS_LEUKEMIA_DN	157	Down	3.53374e-05	0.000284659
YU_MYC_TARGETS_UP	46	Up	3.5756e-05	0.000287612
REACTOME_RESOLUTION_OF_SISTER_CHROMATID_COHESION	136	Up	3.66246e-05	0.000294035
MEISSNER_NPC_HCP_WITH_H3K4ME2_AND_H3K27ME3	217	Down	3.66612e-05	0.000294035
REACTOME_TRNA_MODIFICATION_IN_THE_NUCLEUS_AND_CYTOSOL	43	Up	3.71525e-05	0.000297543
REACTOME_MITOTIC_G1_PHASE_AND_G1_S_TRANSITION	158	Up	3.72153e-05	0.000297614
GAJATE_RESPONSE_TO_TRABECTEDIN_UP	89	Down	3.88812e-05	0.000310487
REACTOME_O_GLYCOSYLATION_OF_TSR_DOMAIN_CONTAINING_PROTEINS	25	Down	3.89654e-05	0.00031071
TSENG_ADIPOGENIC_POTENTIAL_UP	44	Down	3.95704e-05	0.000315078
JOHNSTONE_PARVB_TARGETS_1_UP	7	Down	4.03018e-05	0.00032044
GUENTHER_GROWTH_SPHERICAL_VS_ADHERENT_DN	31	Down	4.05821e-05	0.000322204
FLOTHO_PEDIATRIC_ALL_THERAPY_RESPONSE_UP	51	Up	4.09838e-05	0.000324926
ICHIBA_GRAFT_VERSUS_HOST_DISEASE_35D_UP	165	Down	4.12824e-05	0.000326824
TAKEDA_TARGETS_OF_NUP98_HOXA9_FUSION_10D_DN	109	Down	4.14254e-05	0.000327486
SCHAEFFER_PROSTATE_DEVELOPMENT_AND_CANCER_BOX6_UP	10	Down	4.17008e-05	0.000329192
REACTOME_METABOLISM_OF_AMINO_ACIDS_AND_DERIVATIVES	311	Up	4.24178e-05	0.000334374
LY_AGING_MIDDLE_UP	11	Down	4.2778e-05	0.000336732
BENPORATH_EED_TARGETS	775	Down	4.31473e-05	0.000339155
REACTOME_HDR_THROUGH_SINGLE_STRAND_ANNEALING_SSA	40	Up	4.39462e-05	0.000344943
REACTOME_NUCLEAR_ENVELOPE_NE_REASSEMBLY	75	Up	4.4248e-05	0.000346819
XU_RESPONSE_TO_TRETINOIN_AND_NSC682994_DN	17	Up	4.47617e-05	0.000350347
MOOTHA_HUMAN_MITODB_6_2002	432	Up	4.48268e-05	0.000350361
BROWNE_HCMV_INFECTION_4HR_UP	62	Down	4.56124e-05	0.000355996
WINNEPENNINCKX_MELANOMA_METASTASIS_UP	191	Up	4.59285e-05	0.000357957
DUTERTRE_ESTRADIOL_RESPONSE_24HR_UP	355	Up	4.63419e-05	0.000360669
DANG_REGULATED_BY_MYC_UP	88	Up	4.64635e-05	0.000361106
ZHOU_INFLAMMATORY_RESPONSE_FIMA_UP	435	Down	4.69196e-05	0.000364138
ZIRN_TRETINOIN_RESPONSE_WT1_UP	29	Down	4.69885e-05	0.000364161
TURASHVILI_BREAST_LOBULAR_CARCINOMA_VS_DUCTAL_NORMAL_DN	75	Down	4.82416e-05	0.000373348
WAKASUGI_HAVE_ZNF143_BINDING_SITES	55	Up	4.94324e-05	0.000382028
ZHAN_VARIABLE_EARLY_DIFFERENTIATION_GENES_UP	20	Down	4.96404e-05	0.000383099
REACTOME_EGR2_AND_SOX10_MEDIATED_INITIATION_OF_SCHWANN_CELL_MYELINATION	30	Down	4.99247e-05	0.000384755
REACTOME_MITOTIC_PROMETAPHASE	220	Up	5.04803e-05	0.000388494
MORI_EMU_MYC_LYMPHOMA_BY_ONSET_TIME_UP	136	Up	5.1648e-05	0.000396927
PUJANA_BRCA2_PCC_NETWORK	603	Up	5.18644e-05	0.000398036
SANSOM_APC_TARGETS_REQUIRE_MYC	261	Up	5.24404e-05	0.000401897
MIKKELSEN_MCV6_HCP_WITH_H3K27ME3	255	Down	5.27816e-05	0.000403952
TING_SILENCED_BY_DICER	41	Down	5.30308e-05	0.000405296
BIOCARTA_EICOSANOID_PATHWAY	18	Down	5.39004e-05	0.000411372
YAMASHITA_LIVER_CANCER_WITH_EPCAM_UP	58	Up	5.40192e-05	0.00041171
KIM_WT1_TARGETS_12HR_UP	201	Down	5.49265e-05	0.000418047
SCHOEN_NFKB_SIGNALING	40	Down	5.66072e-05	0.000430246
REACTOME_DEFECTIVE_EXT2_CAUSES_EXOSTOSES_2	12	Down	5.70157e-05	0.000432755
REACTOME_TRNA_AMINOACYLATION	43	Up	5.75361e-05	0.000436105
BOSCO_INTERFERON_INDUCED_ANTIVIRAL_MODULE	98	Down	5.76627e-05	0.000436465
EGUCHI_CELL_CYCLE_RB1_TARGETS	22	Up	5.84463e-05	0.000441332
MARTIN_NFKB_TARGETS_UP	50	Down	5.84656e-05	0.000441332
YAO_HOXA10_TARGETS_VIA_PROGESTERONE_UP	82	Down	5.89304e-05	0.000444232
GUILLAUMOND_KLF10_TARGETS_UP	56	Down	5.92466e-05	0.000446007
GERHOLD_RESPONSE_TO_TZD_DN	12	Down	6.00131e-05	0.000451161
YU_MYC_TARGETS_DN	106	Down	6.01801e-05	0.000451801
REACTOME_GPVI_MEDIATED_ACTIVATION_CASCADE	54	Down	6.03312e-05	0.00045232
SARRIO_EPITHELIAL_MESENCHYMAL_TRANSITION_DN	210	Down	6.12039e-05	0.000458241
DAWSON_METHYLATED_IN_LYMPHOMA_TCL1	53	Down	6.18681e-05	0.000462586
REACTOME_CLASS_A_1_RHODOPSIN_LIKE_RECEPTORS	97	Down	6.21106e-05	0.000463771
BROWN_MYELOID_CELL_DEVELOPMENT_UP	177	Down	6.22653e-05	0.000464297
KONDO_HYPOXIA	7	Down	6.2629e-05	0.000466379
GAUSSMANN_MLL_AF4_FUSION_TARGETS_G_UP	263	Down	6.52647e-05	0.000485351
LANDIS_ERBB2_BREAST_TUMORS_65_DN	46	Down	6.60626e-05	0.000490624
PEDERSEN_TARGETS_OF_611CTF_ISOFORM_OF_ERBB2	90	Down	6.68968e-05	0.000496151
GRAHAM_NORMAL_QUIESCENT_VS_NORMAL_DIVIDING_DN	90	Up	6.72671e-05	0.000498228
KEGG_DNA_REPLICATION	35	Up	6.77172e-05	0.000500889
SCHAEFFER_PROSTATE_DEVELOPMENT_48HR_DN	415	Down	6.79746e-05	0.00050212
POMEROY_MEDULLOBLASTOMA_PROGNOSIS_DN	50	Up	6.87856e-05	0.000507432
DAUER_STAT3_TARGETS_DN	67	Down	6.96627e-05	0.000513216
SUZUKI_RESPONSE_TO_TSA_AND_DECITABINE_1A	18	Down	7.01563e-05	0.000516164
PID_RHOA_REG_PATHWAY	53	Down	7.03426e-05	0.000516845
ODONNELL_TFRC_TARGETS_UP	476	Down	7.19532e-05	0.000527976
PID_PTP1B_PATHWAY	67	Down	7.23036e-05	0.000529842
GRAHAM_CML_QUIESCENT_VS_NORMAL_QUIESCENT_DN	58	Down	7.24322e-05	0.000530081
PID_SHP2_PATHWAY	63	Down	7.33844e-05	0.000536338
YAO_TEMPORAL_RESPONSE_TO_PROGESTERONE_CLUSTER_1	83	Down	7.37508e-05	0.000537979
VALK_AML_CLUSTER_10	36	Down	7.3804e-05	0.000537979
CHANG_IMMORTALIZED_BY_HPV31_DN	67	Down	7.95462e-05	0.000579071
BIOCARTA_ATRBRCA_PATHWAY	23	Up	8.06808e-05	0.000586557
PID_ATR_PATHWAY	44	Up	8.13727e-05	0.000590809
MARTIN_VIRAL_GPCR_SIGNALING_UP	89	Down	8.24405e-05	0.000597775
VALK_AML_CLUSTER_11	51	Down	8.30438e-05	0.000601359
ANDERSEN_CHOLANGIOCARCINOMA_CLASS2	160	Down	8.3584e-05	0.000604478
MODY_HIPPOCAMPUS_PRENATAL	70	Up	8.4326e-05	0.000609045
ZHAN_MULTIPLE_MYELOMA_PR_UP	47	Up	8.45021e-05	0.000609519
VERHAAK_AML_WITH_NPM1_MUTATED_DN	301	Down	8.56466e-05	0.000616969
ROSS_AML_OF_FAB_M7_TYPE	87	Down	8.6702e-05	0.000623757
DELACROIX_RARG_BOUND_MEF	476	Down	8.69234e-05	0.000624536
LA_MEN1_TARGETS	29	Down	8.88663e-05	0.000637665
ZHAN_MULTIPLE_MYELOMA_MS_UP	55	Down	8.93919e-05	0.000640496
HALMOS_CEBPA_TARGETS_DN	42	Down	8.9493e-05	0.000640496
ABBUD_LIF_SIGNALING_1_UP	33	Down	9.44792e-05	0.000674748
WHITFIELD_CELL_CYCLE_LITERATURE	47	Up	9.45235e-05	0.000674748
KEGG_COMPLEMENT_AND_COAGULATION_CASCADES	34	Down	9.61553e-05	0.000685321
ZHONG_SECRETOME_OF_LUNG_CANCER_AND_ENDOTHELIUM	104	Down	9.62529e-05	0.000685321
LEIN_MIDBRAIN_MARKERS	99	Down	9.64074e-05	0.000685536
REACTOME_TRANSCRIPTION_OF_THE_HIV_GENOME	70	Up	9.80586e-05	0.00069638
LEIN_CEREBELLUM_MARKERS	82	Down	9.94802e-05	0.000705568
VERRECCHIA_RESPONSE_TO_TGFB1_C1	33	Down	0.000100112	0.00070914
TURASHVILI_BREAST_DUCTAL_CARCINOMA_VS_LOBULAR_NORMAL_DN	59	Down	0.000100721	0.000712533
REACTOME_NUCLEAR_ENVELOPE_BREAKDOWN	57	Up	0.000101092	0.000714243
REACTOME_CRISTAE_FORMATION	31	Up	0.000103484	0.000730211
BILANGES_SERUM_AND_RAPAMYCIN_SENSITIVE_GENES	78	Up	0.000103726	0.000730982
BOQUEST_STEM_CELL_DN	238	Down	0.000104033	0.000732212
WEST_ADRENOCORTICAL_TUMOR_MARKERS_DN	16	Down	0.000104248	0.000732793
BOQUEST_STEM_CELL_CULTURED_VS_FRESH_DN	23	Down	0.000105154	0.000736482
ROSS_AML_WITH_CBFB_MYH11_FUSION	51	Down	0.000105207	0.000736482
PROVENZANI_METASTASIS_DN	182	Down	0.000105292	0.000736482
KIM_MYC_AMPLIFICATION_TARGETS_UP	200	Up	0.000105307	0.000736482
MIKKELSEN_ES_LCP_WITH_H3K4ME3	109	Down	0.00010549	0.000736827
LEE_LIVER_CANCER_HEPATOBLAST	19	Down	0.000105934	0.000738994
FUJII_YBX1_TARGETS_UP	56	Down	0.000106442	0.000741597
YAGUE_PRETUMOR_DRUG_RESISTANCE_DN	20	Down	0.000107166	0.000745705
REACTOME_DERMATAN_SULFATE_BIOSYNTHESIS	7	Down	0.00010804	0.000750841
PEDERSEN_METASTASIS_BY_ERBB2_ISOFORM_4	102	Down	0.00010922	0.000758086
ZWANG_CLASS_2_TRANSIENTLY_INDUCED_BY_EGF	50	Down	0.000109646	0.000759841
NIKOLSKY_BREAST_CANCER_7Q21_Q22_AMPLICON	72	Down	0.000109749	0.000759841
REACTOME_DEADENYLATION_OF_MRNA	30	Up	0.000113574	0.00078389
REACTOME_SIGNALING_BY_MET	86	Down	0.000113629	0.00078389
HOOI_ST7_TARGETS_DN	155	Down	0.000113648	0.00078389
MARKEY_RB1_CHRONIC_LOF_DN	145	Down	0.000114231	0.000785901
CAIRO_LIVER_DEVELOPMENT_DN	203	Down	0.000114367	0.000785901
MORI_IMMATURE_B_LYMPHOCYTE_DN	131	Up	0.000114367	0.000785901
KEGG_DILATED_CARDIOMYOPATHY	81	Down	0.000119873	0.000822713
KEGG_METABOLISM_OF_XENOBIOTICS_BY_CYTOCHROME_P450	30	Down	0.000120468	0.000825767
REACTOME_RESOLUTION_OF_ABASIC_SITES_AP_SITES	38	Up	0.000120782	0.000826895
ONDER_CDH1_TARGETS_3_DN	32	Down	0.000120938	0.000826931
BIOCARTA_FIBRINOLYSIS_PATHWAY	6	Down	0.000122824	0.000838788
QI_PLASMACYTOMA_UP	280	Down	0.000123267	0.000839221
REACTOME_MITOTIC_SPINDLE_CHECKPOINT	127	Up	0.000123302	0.000839221
CASORELLI_APL_SECONDARY_VS_DE_NOVO_UP	53	Down	0.000123343	0.000839221
SCHAEFFER_PROSTATE_DEVELOPMENT_48HR_UP	445	Down	0.000125813	0.000854974
REACTOME_ASSEMBLY_OF_THE_PRE_REPLICATIVE_COMPLEX	68	Up	0.000126029	0.000855388
REACTOME_CONSTITUTIVE_SIGNALING_BY_ABERRANT_PI3K_IN_CANCER	57	Down	0.000127516	0.000863419
WANG_METASTASIS_OF_BREAST_CANCER_ESR1_UP	32	Up	0.000127539	0.000863419
LEE_AGING_MUSCLE_DN	67	Down	0.000127682	0.000863419
BHAT_ESR1_TARGETS_NOT_VIA_AKT1_DN	112	Down	0.000128114	0.000865281
RODRIGUES_THYROID_CARCINOMA_POORLY_DIFFERENTIATED_UP	799	Up	0.000129583	0.000873806
REACTOME_SWITCHING_OF_ORIGINS_TO_A_POST_REPLICATIVE_STATE	91	Up	0.000129693	0.000873806
REACTOME_REGULATION_OF_TP53_ACTIVITY	169	Up	0.000133081	0.000895086
DOANE_BREAST_CANCER_CLASSES_DN	42	Down	0.000133176	0.000895086
REACTOME_G2_M_DNA_DAMAGE_CHECKPOINT	111	Up	0.00013377	0.000897984
WELCSH_BRCA1_TARGETS_DN	185	Up	0.000135024	0.000905303
KOBAYASHI_EGFR_SIGNALING_6HR_DN	31	Down	0.000135609	0.000908089
REACTOME_A_TETRASACCHARIDE_LINKER_SEQUENCE_IS_REQUIRED_FOR_GAG_SYNTHESIS	19	Down	0.000135769	0.000908089
NIKOLSKY_BREAST_CANCER_7P15_AMPLICON	13	Down	0.000136674	0.000912765
REACTOME_HIV_INFECTION	257	Up	0.000136799	0.000912765
REACTOME_ORC1_REMOVAL_FROM_CHROMATIN	71	Up	0.000140735	0.000937894
MARTORIATI_MDM4_TARGETS_NEUROEPITHELIUM_DN	139	Down	0.000142324	0.000947336
LENAOUR_DENDRITIC_CELL_MATURATION_UP	125	Down	0.000142839	0.000949621
KRIEG_HYPOXIA_VIA_KDM3A	78	Down	0.000143472	0.000952681
SAGIV_CD24_TARGETS_DN	48	Down	0.000144906	0.00096105
CHYLA_CBFA2T3_TARGETS_DN	276	Down	0.000147384	0.000976309
KAUFFMANN_DNA_REPLICATION_GENES	146	Up	0.000148229	0.000980731
KEGG_RNA_POLYMERASE	27	Up	0.000149497	0.000987935
PID_ECADHERIN_STABILIZATION_PATHWAY	63	Down	0.000150583	0.00099392
DAVICIONI_RHABDOMYOSARCOMA_PAX_FOXO1_FUSION_UP	72	Down	0.000151117	0.000996253
SMID_BREAST_CANCER_BASAL_DN	712	Down	0.000151644	0.000998535
REACTOME_RECOGNITION_OF_DNA_DAMAGE_BY_PCNA_CONTAINING_REPLICATION_COMPLEX	33	Up	0.000151942	0.000999304
REACTOME_POSITIVE_EPIGENETIC_REGULATION_OF_RRNA_EXPRESSION	111	Up	0.000152558	0.00100216
DASU_IL6_SIGNALING_UP	117	Down	0.000154031	0.00101063
KIM_LRRC3B_TARGETS	49	Down	0.000156178	0.0010235
KEGG_PYRIMIDINE_METABOLISM	91	Up	0.000160168	0.00104642
POOLA_INVASIVE_BREAST_CANCER_UP	286	Down	0.000160306	0.00104642
GARCIA_TARGETS_OF_FLI1_AND_DAX1_DN	201	Up	0.000160352	0.00104642
REACTOME_CHROMATIN_MODIFYING_ENZYMES	280	Up	0.000160434	0.00104642
LEIN_CHOROID_PLEXUS_MARKERS	88	Down	0.000162643	0.00105958
STAMBOLSKY_TARGETS_OF_MUTATED_TP53_DN	68	Down	0.000162958	0.00106038
GRAHAM_CML_DIVIDING_VS_NORMAL_QUIESCENT_DN	135	Down	0.000163786	0.00106451
LIM_MAMMARY_LUMINAL_PROGENITOR_UP	45	Down	0.000164501	0.0010679
REACTOME_DNA_STRAND_ELONGATION	32	Up	0.000165336	0.00107206
MIKKELSEN_NPC_HCP_WITH_H3K4ME3_AND_H3K27ME3	170	Down	0.000166718	0.00107975
NUTT_GBM_VS_AO_GLIOMA_UP	73	Down	0.00016748	0.00108341
HIRSCH_CELLULAR_TRANSFORMATION_SIGNATURE_UP	300	Down	0.000167675	0.00108341
ISHIDA_E2F_TARGETS	57	Up	0.00017118	0.00110476
YAGI_AML_FAB_MARKERS	281	Down	0.000172526	0.00111215
ZHOU_CELL_CYCLE_GENES_IN_IR_RESPONSE_6HR	111	Up	0.000174199	0.00112162
ZHOU_INFLAMMATORY_RESPONSE_LIVE_UP	424	Down	0.000175318	0.00112751
REACTOME_G_ALPHA_I_SIGNALLING_EVENTS	208	Down	0.000178003	0.00114345
KRASNOSELSKAYA_ILF3_TARGETS_DN	61	Down	0.000179027	0.00114869
COLDREN_GEFITINIB_RESISTANCE_DN	260	Down	0.000180403	0.00115617
TARTE_PLASMA_CELL_VS_PLASMABLAST_DN	372	Up	0.000183953	0.00117756
YAO_TEMPORAL_RESPONSE_TO_PROGESTERONE_CLUSTER_6	93	Down	0.000184302	0.00117842
TIAN_TNF_SIGNALING_VIA_NFKB	22	Down	0.000184534	0.00117854
SCHLOSSER_MYC_AND_SERUM_RESPONSE_SYNERGY	45	Up	0.000190003	0.00121206
REACTOME_RNA_POLYMERASE_III_TRANSCRIPTION_INITIATION_FROM_TYPE_3_PROMOTER	29	Up	0.000190749	0.00121542
REACTOME_INTERFERON_GAMMA_SIGNALING	104	Down	0.000191562	0.00121919
REACTOME_CHONDROITIN_SULFATE_DERMATAN_SULFATE_METABOLISM	42	Down	0.000191895	0.0012199
SUNG_METASTASIS_STROMA_UP	165	Down	0.000193507	0.00122874
WAMUNYOKOLI_OVARIAN_CANCER_GRADES_1_2_DN	88	Down	0.000195807	0.00124191
PID_S1P_S1P1_PATHWAY	28	Down	0.000198315	0.00125637
ONGUSAHA_BRCA1_TARGETS_UP	15	Down	0.0002	0.0012656
WANG_LSD1_TARGETS_DN	29	Down	0.00020092	0.00126996
MEISSNER_NPC_HCP_WITH_H3K4ME3_AND_H3K27ME3	136	Down	0.000206146	0.0013015
BIOCARTA_NPC_PATHWAY	14	Up	0.000210072	0.00132416
YAMASHITA_LIVER_CANCER_STEM_CELL_DN	61	Down	0.000210214	0.00132416
KUROZUMI_RESPONSE_TO_ONCOCYTIC_VIRUS	24	Down	0.00021161	0.00133143
INAMURA_LUNG_CANCER_SCC_DN	13	Down	0.000213134	0.00133921
KONG_E2F3_TARGETS	130	Up	0.000213333	0.00133921
TAVAZOIE_METASTASIS	123	Down	0.000213812	0.0013407
KIM_MYCL1_AMPLIFICATION_TARGETS_UP	9	Down	0.00021543	0.00134931
KEGG_AXON_GUIDANCE	115	Down	0.000221007	0.00138267
PID_INTEGRIN5_PATHWAY	20	Down	0.000222704	0.00139171
REACTOME_OAS_ANTIVIRAL_RESPONSE	14	Down	0.00022377	0.00139679
DELACROIX_RAR_TARGETS_UP	63	Down	0.000224263	0.00139752
GOLDRATH_HOMEOSTATIC_PROLIFERATION	183	Up	0.000224394	0.00139752
KEGG_AMINOACYL_TRNA_BIOSYNTHESIS	41	Up	0.000224883	0.00139899
REACTOME_TNFS_BIND_THEIR_PHYSIOLOGICAL_RECEPTORS	19	Down	0.000226607	0.00140666
KIM_WT1_TARGETS_UP	271	Down	0.000226625	0.00140666
BIOCARTA_EIF_PATHWAY	21	Up	0.000230519	0.00142922
KYNG_ENVIRONMENTAL_STRESS_RESPONSE_UP	77	Down	0.00023197	0.0014366
MATTHEWS_AP1_TARGETS	17	Down	0.000233376	0.00144369
DEBOSSCHER_NFKB_TARGETS_REPRESSED_BY_GLUCOCORTICOIDS	10	Down	0.000235237	0.00145175
LEI_HOXC8_TARGETS_DN	23	Down	0.000235468	0.00145175
CUI_TCF21_TARGETS_DN	72	Down	0.000235468	0.00145175
SUZUKI_RESPONSE_TO_TSA_AND_DECITABINE_1B	18	Down	0.000235885	0.00145269
JU_AGING_TERC_TARGETS_UP	3	Down	0.000238284	0.00146583
EPPERT_CE_HSC_LSC	54	Down	0.00023966	0.00147265
SU_PLACENTA	31	Down	0.000242119	0.00148611
REACTOME_RNA_POLYMERASE_I_PROMOTER_ESCAPE	89	Up	0.000243851	0.00149508
REACTOME_REGULATION_OF_EXPRESSION_OF_SLITS_AND_ROBOS	185	Up	0.000244985	0.00150036
KUNINGER_IGF1_VS_PDGFB_TARGETS_DN	55	Down	0.000247243	0.00151118
REACTOME_NUCLEOBASE_BIOSYNTHESIS	16	Up	0.000247299	0.00151118
REACTOME_FORMATION_OF_ATP_BY_CHEMIOSMOTIC_COUPLING	18	Up	0.000247944	0.00151282
TAKEDA_TARGETS_OF_NUP98_HOXA9_FUSION_8D_DN	168	Down	0.000248115	0.00151282
REACTOME_G_ALPHA_12_13_SIGNALLING_EVENTS	79	Down	0.000248863	0.0015157
REN_BOUND_BY_E2F	101	Up	0.000251492	0.00153002
SAKAI_CHRONIC_HEPATITIS_VS_LIVER_CANCER_UP	98	Up	0.000255114	0.00155035
PHONG_TNF_TARGETS_UP	74	Down	0.000267501	0.00162384
SATO_SILENCED_BY_METHYLATION_IN_PANCREATIC_CANCER_2	36	Down	0.000267904	0.0016245
REACTOME_GRB7_EVENTS_IN_ERBB2_SIGNALING	5	Down	0.000270902	0.00164088
REACTOME_FORMATION_OF_RNA_POL_II_ELONGATION_COMPLEX	60	Up	0.000277079	0.00167645
TONKS_TARGETS_OF_RUNX1_RUNX1T1_FUSION_GRANULOCYTE_UP	66	Down	0.000277436	0.00167677
REACTOME_GAP_FILLING_DNA_REPAIR_SYNTHESIS_AND_LIGATION_IN_GG_NER	26	Up	0.00027812	0.00167736
RAMALHO_STEMNESS_DN	106	Down	0.000278141	0.00167736
REACTOME_DUAL_INCISION_IN_GG_NER	44	Up	0.000280623	0.00169048
PYEON_CANCER_HEAD_AND_NECK_VS_CERVICAL_UP	235	Up	0.000281364	0.00169289
REACTOME_DNA_DAMAGE_BYPASS	51	Up	0.000281638	0.00169289
CHIANG_LIVER_CANCER_SUBCLASS_PROLIFERATION_DN	123	Down	0.00028209	0.00169377
MEISSNER_NPC_HCP_WITH_H3_UNMETHYLATED	435	Down	0.000284119	0.0017041
REACTOME_MRNA_DECAY_BY_3_TO_5_EXORIBONUCLEASE	17	Up	0.000284589	0.00170506
ZWANG_TRANSIENTLY_UP_BY_2ND_EGF_PULSE_ONLY	1107	Down	0.000285803	0.00171048
REACTOME_REGULATION_OF_MRNA_STABILITY_BY_PROTEINS_THAT_BIND_AU_RICH_ELEMENTS	101	Up	0.000286369	0.00171201
MIKKELSEN_NPC_ICP_WITH_H3K4ME3	593	Down	0.00028731	0.00171578
RUAN_RESPONSE_TO_TNF_TROGLITAZONE_UP	19	Down	0.000291588	0.00173944
CHEN_LVAD_SUPPORT_OF_FAILING_HEART_UP	118	Down	0.000292792	0.0017439
ZHOU_CELL_CYCLE_GENES_IN_IR_RESPONSE_24HR	155	Up	0.000292967	0.0017439
MCLACHLAN_DENTAL_CARIES_UP	225	Down	0.000297493	0.00176893
VANLOO_SP3_TARGETS_DN	86	Down	0.00030059	0.00178542
REACTOME_STRIATED_MUSCLE_CONTRACTION	37	Down	0.000306732	0.00181983
CHYLA_CBFA2T3_TARGETS_UP	472	Down	0.000307042	0.00181983
LIU_CDX2_TARGETS_UP	28	Down	0.000307993	0.0018235
HOLLERN_ADENOMYOEPITHELIAL_BREAST_TUMOR	24	Down	0.000308726	0.00182588
REACTOME_RNA_POLYMERASE_III_CHAIN_ELONGATION	19	Up	0.000310768	0.00183599
MAINA_VHL_TARGETS_UP	16	Down	0.00031152	0.00183847
VERNOCHET_ADIPOGENESIS	14	Down	0.00032071	0.00189068
REACTOME_FANCONI_ANEMIA_PATHWAY	40	Up	0.000327127	0.00192646
BECKER_TAMOXIFEN_RESISTANCE_UP	55	Down	0.000330496	0.00194422
WONG_MITOCHONDRIA_GENE_MODULE	224	Up	0.000339395	0.00199444
REACTOME_ERYTHROCYTES_TAKE_UP_OXYGEN_AND_RELEASE_CARBON_DIOXIDE	3	Down	0.000340603	0.00199941
REICHERT_MITOSIS_LIN9_TARGETS	30	Up	0.000341271	0.0020012
REACTOME_NEGATIVE_EPIGENETIC_REGULATION_OF_RRNA_EXPRESSION	111	Up	0.000343395	0.00201152
REACTOME_SUMOYLATION	199	Up	0.000343856	0.00201209
REACTOME_RESOLUTION_OF_D_LOOP_STRUCTURES_THROUGH_SYNTHESIS_DEPENDENT_STRAND_ANNEALING_SDSA	26	Up	0.000344416	0.00201323
CROONQUIST_NRAS_SIGNALING_DN	94	Up	0.000347292	0.00202789
AMIT_SERUM_RESPONSE_240_MCF10A	75	Down	0.000348755	0.00203289
RASHI_RESPONSE_TO_IONIZING_RADIATION_2	153	Down	0.000348885	0.00203289
ALONSO_METASTASIS_EMT_DN	8	Down	0.000349606	0.00203494
RIZ_ERYTHROID_DIFFERENTIATION_12HR	42	Down	0.000352551	0.00204993
PID_S1P_S1P3_PATHWAY	31	Down	0.000354894	0.00206138
POS_HISTAMINE_RESPONSE_NETWORK	45	Down	0.000359231	0.00208437
WATANABE_ULCERATIVE_COLITIS_WITH_CANCER_UP	26	Down	0.000370471	0.00214733
CLASPER_LYMPHATIC_VESSELS_DURING_METASTASIS_UP	23	Down	0.00037185	0.0021512
ODONNELL_TFRC_TARGETS_DN	157	Up	0.000371918	0.0021512
QI_PLASMACYTOMA_DN	130	Down	0.000376183	0.00217196
PYEON_HPV_POSITIVE_TUMORS_DN	7	Down	0.000376295	0.00217196
MIKKELSEN_ES_ICP_WITH_H3K4ME3	762	Down	0.000377065	0.00217413
KRIGE_RESPONSE_TO_TOSEDOSTAT_6HR_DN	1043	Up	0.000382609	0.00220379
JISON_SICKLE_CELL_DISEASE_UP	246	Down	0.000386852	0.00222591
KARLSSON_TGFB1_TARGETS_UP	160	Up	0.000387314	0.00222625
REACTOME_MRNA_CAPPING	30	Up	0.000387857	0.00222705
REACTOME_G0_AND_EARLY_G1	30	Up	0.000394006	0.00226
XU_HGF_TARGETS_INDUCED_BY_AKT1_48HR_UP	21	Down	0.000395299	0.00226506
REACTOME_RNA_POLYMERASE_I_TRANSCRIPTION	112	Up	0.00039698	0.00227234
REACTOME_HOST_INTERACTIONS_OF_HIV_FACTORS	157	Up	0.000408272	0.00233203
GRANDVAUX_IFN_RESPONSE_NOT_VIA_IRF3	23	Down	0.000408566	0.00233203
LEE_LIVER_CANCER_MYC_TGFA_UP	66	Down	0.000408922	0.00233203
REACTOME_RNA_POLYMERASE_II_TRANSCRIBES_SNRNA_GENES	78	Up	0.000409099	0.00233203
PHONG_TNF_RESPONSE_NOT_VIA_P38	455	Down	0.000410037	0.00233483
KEGG_CELL_CYCLE	126	Up	0.000410436	0.00233483
GAUSSMANN_MLL_AF4_FUSION_TARGETS_F_DN	40	Down	0.000411671	0.00233945
SMID_BREAST_CANCER_RELAPSE_IN_BRAIN_DN	140	Down	0.000413737	0.00234877
TONKS_TARGETS_OF_RUNX1_RUNX1T1_FUSION_HSC_DN	212	Down	0.000425818	0.00241487
LY_AGING_OLD_DN	82	Up	0.000429263	0.0024319
SUH_COEXPRESSED_WITH_ID1_AND_ID2_UP	21	Down	0.00043407	0.00245661
DUNNE_TARGETS_OF_AML1_MTG8_FUSION_DN	33	Down	0.000438766	0.00248064
REACTOME_TP53_REGULATES_TRANSCRIPTION_OF_DNA_REPAIR_GENES	67	Up	0.000440522	0.00248802
KANG_DOXORUBICIN_RESISTANCE_UP	62	Up	0.000442312	0.00249558
MAHADEVAN_IMATINIB_RESISTANCE_DN	18	Down	0.000445806	0.00251273
FARMER_BREAST_CANCER_CLUSTER_2	34	Up	0.000448654	0.0025262
REACTOME_RESOLUTION_OF_D_LOOP_STRUCTURES	33	Up	0.000450879	0.00253428
IVANOVA_HEMATOPOIESIS_STEM_CELL	224	Down	0.000451408	0.00253428
MARKEY_RB1_ACUTE_LOF_UP	280	Up	0.000451468	0.00253428
CADWELL_ATG16L1_TARGETS_UP	78	Down	0.000452299	0.00253637
BROWNE_HCMV_INFECTION_1HR_UP	59	Down	0.000456596	0.00255787
LINDSTEDT_DENDRITIC_CELL_MATURATION_D	73	Down	0.000464193	0.00259779
REACTOME_RNA_POLYMERASE_III_TRANSCRIPTION	42	Up	0.000465766	0.00260395
PID_GLYPICAN_1PATHWAY	25	Down	0.000474394	0.0026495
SABATES_COLORECTAL_ADENOMA_UP	75	Down	0.000477582	0.00266461
REACTOME_ACTIVATION_OF_SMO	15	Down	0.000478275	0.00266578
PEDRIOLI_MIR31_TARGETS_DN	473	Down	0.00047906	0.00266746
DELACROIX_RAR_TARGETS_DN	30	Down	0.000484581	0.00269548
REACTOME_APC_C_MEDIATED_DEGRADATION_OF_CELL_CYCLE_PROTEINS	88	Up	0.000486713	0.00270462
REACTOME_HIV_TRANSCRIPTION_ELONGATION	45	Up	0.000491736	0.00272978
BENPORATH_MYC_MAX_TARGETS	1000	Up	0.000494213	0.00274063
REACTOME_METABOLISM_OF_FAT_SOLUBLE_VITAMINS	35	Down	0.000494684	0.00274063
BOYLAN_MULTIPLE_MYELOMA_C_D_UP	178	Up	0.000496845	0.00274984
MUNSHI_MULTIPLE_MYELOMA_UP	152	Down	0.000497554	0.00275101
UROSEVIC_RESPONSE_TO_IMIQUIMOD	23	Down	0.000498345	0.00275262
BILANGES_RAPAMYCIN_SENSITIVE_GENES	37	Up	0.000508134	0.00280388
BAELDE_DIABETIC_NEPHROPATHY_UP	102	Down	0.000508872	0.00280515
REACTOME_TRANSLESION_SYNTHESIS_BY_Y_FAMILY_DNA_POLYMERASES_BYPASSES_LESIONS_ON_DNA_TEMPLATE	40	Up	0.000513588	0.00282832
GARGALOVIC_RESPONSE_TO_OXIDIZED_PHOSPHOLIPIDS_GREY_DN	88	Down	0.00052015	0.0028616
ONDER_CDH1_TARGETS_1_UP	179	Down	0.000526997	0.00289638
HARRIS_HYPOXIA	106	Down	0.000530594	0.00291325
YAO_TEMPORAL_RESPONSE_TO_PROGESTERONE_CLUSTER_10	74	Up	0.000534109	0.00292681
MATZUK_PREOVULATORY_FOLLICLE	12	Down	0.000534123	0.00292681
MIKKELSEN_MEF_ICP_WITH_H3K27ME3	118	Down	0.000535007	0.00292874
BENPORATH_PROLIFERATION	166	Up	0.000539674	0.00295136
REACTOME_FATTY_ACIDS	7	Down	0.000540576	0.00295337
MOOTHA_MITOCHONDRIA	459	Up	0.000543361	0.00296564
KYNG_DNA_DAMAGE_DN	228	Down	0.000545839	0.00297623
DAVICIONI_PAX_FOXO1_SIGNATURE_IN_ARMS_UP	67	Down	0.000550712	0.00299983
MORI_LARGE_PRE_BII_LYMPHOCYTE_DN	84	Down	0.000560032	0.00304759
ZHANG_RESPONSE_TO_IKK_INHIBITOR_AND_TNF_UP	226	Down	0.000564134	0.00306689
PARK_OSTEOBLAST_DIFFERENTIATION_BY_PHENYLAMIL_DN	10	Down	0.000565552	0.00307157
LIN_TUMOR_ESCAPE_FROM_IMMUNE_ATTACK	20	Down	0.000566572	0.00307409
GALIE_TUMOR_STEMNESS_GENES	6	Down	0.000567996	0.0030765
MALONEY_RESPONSE_TO_17AAG_DN	135	Up	0.000568282	0.0030765
REACTOME_CHROMOSOME_MAINTENANCE	118	Up	0.00056869	0.0030765
REACTOME_MITOTIC_PROPHASE	147	Up	0.0005696	0.00307841
PID_MYC_REPRESS_PATHWAY	87	Down	0.000571952	0.00308809
REACTOME_TRANSLESION_SYNTHESIS_BY_POLH	20	Up	0.000576893	0.00311173
KEGG_CELL_ADHESION_MOLECULES_CAMS	84	Down	0.000577866	0.00311393
REACTOME_RESOLUTION_OF_AP_SITES_VIA_THE_MULTIPLE_NUCLEOTIDE_PATCH_REPLACEMENT_PATHWAY	25	Up	0.000580258	0.00312377
TONKS_TARGETS_OF_RUNX1_RUNX1T1_FUSION_SUSTAINED_IN_GRANULOCYTE_DN	8	Down	0.000592089	0.00318435
KAMIKUBO_MYELOID_CEBPA_NETWORK	27	Down	0.00059976	0.00322247
VERHAAK_GLIOBLASTOMA_CLASSICAL	238	Down	0.000601194	0.00322703
FISCHER_DIRECT_P53_TARGETS_META_ANALYSIS	418	Down	0.000602567	0.00322929
LOPEZ_MESOTHELIOMA_SURVIVAL_WORST_VS_BEST_UP	25	Down	0.000602785	0.00322929
REACTOME_TRANSCRIPTIONAL_REGULATION_BY_TP53	422	Up	0.000603937	0.00323232
MIYAGAWA_TARGETS_OF_EWSR1_ETS_FUSIONS_UP	332	Down	0.00060776	0.00324963
KOKKINAKIS_METHIONINE_DEPRIVATION_96HR_UP	127	Down	0.000609638	0.00325652
MUELLER_METHYLATED_IN_GLIOBLASTOMA	26	Down	0.000611707	0.00326441
TURASHVILI_BREAST_LOBULAR_CARCINOMA_VS_LOBULAR_NORMAL_UP	86	Down	0.000615539	0.00328169
REACTOME_O_LINKED_GLYCOSYLATION	70	Down	0.00062156	0.00330916
REACTOME_MITOCHONDRIAL_BIOGENESIS	105	Up	0.000621891	0.00330916
REACTOME_HCMV_EARLY_EVENTS	134	Up	0.000623938	0.00331685
DORN_ADENOVIRUS_INFECTION_12HR_UP	53	Down	0.000625918	0.00332417
JOHNSTONE_PARVB_TARGETS_3_DN	1040	Up	0.000628096	0.00333253
KEGG_CYSTEINE_AND_METHIONINE_METABOLISM	29	Up	0.000634808	0.00336491
BAUS_TFF2_TARGETS_UP	42	Down	0.000641962	0.00339957
JAATINEN_HEMATOPOIETIC_STEM_CELL_DN	206	Down	0.000642896	0.00340125
REACTOME_HATS_ACETYLATE_HISTONES	142	Up	0.000645878	0.00341375
WESTON_VEGFA_TARGETS_3HR	61	Down	0.000646984	0.00341632
REACTOME_TERMINATION_OF_TRANSLESION_DNA_SYNTHESIS	33	Up	0.000653761	0.00344608
RODRIGUES_NTN1_TARGETS_DN	216	Down	0.000653868	0.00344608
BIOCARTA_IRES_PATHWAY	8	Up	0.000659162	0.00347066
REACTOME_G1_S_SPECIFIC_TRANSCRIPTION	31	Up	0.000664976	0.00349794
REACTOME_AFLATOXIN_ACTIVATION_AND_DETOXIFICATION	9	Down	0.000669402	0.00351787
SHEDDEN_LUNG_CANCER_POOR_SURVIVAL_A6	570	Up	0.000676943	0.00355411
CHEN_LVAD_SUPPORT_OF_FAILING_HEART_DN	36	Down	0.000679972	0.00356662
GESERICK_TERT_TARGETS_DN	26	Down	0.000681784	0.00357273
IWANAGA_CARCINOGENESIS_BY_KRAS_DN	175	Down	0.000687409	0.00359879
HORIUCHI_WTAP_TARGETS_UP	407	Down	0.000691588	0.00361723
WILLIAMS_ESR1_TARGETS_DN	7	Down	0.000700335	0.00365714
MCBRYAN_PUBERTAL_BREAST_6_7WK_DN	85	Down	0.000700839	0.00365714
MAHADEVAN_IMATINIB_RESISTANCE_UP	15	Down	0.000701205	0.00365714
REACTOME_EXTENSION_OF_TELOMERES	45	Up	0.000703068	0.00366339
DIAZ_CHRONIC_MEYLOGENOUS_LEUKEMIA_UP	1667	Up	0.000705407	0.00367211
MARTENS_TRETINOIN_RESPONSE_DN	966	Up	0.0007148	0.0037175
PLASARI_NFIC_TARGETS_BASAL_DN	35	Down	0.000718146	0.00373138
MARKEY_RB1_ACUTE_LOF_DN	315	Down	0.000723013	0.00375314
BOYAULT_LIVER_CANCER_SUBCLASS_G56_DN	21	Down	0.000727802	0.00377444
GARGALOVIC_RESPONSE_TO_OXIDIZED_PHOSPHOLIPIDS_PINK_DN	44	Down	0.000734097	0.00380352
REACTOME_ERBB2_ACTIVATES_PTK6_SIGNALING	8	Down	0.000734818	0.00380368
MONNIER_POSTRADIATION_TUMOR_ESCAPE_UP	481	Up	0.000741063	0.00383217
HATADA_METHYLATED_IN_LUNG_CANCER_UP	414	Down	0.00074171	0.00383217
REACTOME_MICRORNA_MIRNA_BIOGENESIS	26	Up	0.000744699	0.00384401
HORIUCHI_WTAP_TARGETS_DN	390	Up	0.000748944	0.00386044
RUAN_RESPONSE_TO_TNF_UP	13	Down	0.000749281	0.00386044
DIRMEIER_LMP1_RESPONSE_LATE_DN	50	Down	0.000758778	0.00390573
MAGRANGEAS_MULTIPLE_MYELOMA_IGLL_VS_IGLK_DN	32	Down	0.000760736	0.00391215
REACTOME_TRISTETRAPROLIN_TTP_ZFP36_BINDS_AND_DESTABILIZES_MRNA	19	Up	0.000769873	0.00395546
BIOCARTA_AGR_PATHWAY	40	Down	0.000776085	0.00398366
ZHOU_INFLAMMATORY_RESPONSE_LPS_UP	331	Down	0.000779659	0.00399829
VERNELL_RETINOBLASTOMA_PATHWAY_UP	78	Up	0.000785695	0.0040255
REACTOME_KERATAN_SULFATE_KERATIN_METABOLISM	31	Down	0.000798553	0.00408759
TIEN_INTESTINE_PROBIOTICS_24HR_UP	654	Up	0.00081287	0.00415701
NUYTTEN_EZH2_TARGETS_UP	1163	Down	0.000814255	0.00416024
WIELAND_UP_BY_HBV_INFECTION	128	Down	0.000815432	0.0041624
REACTOME_MITOCHONDRIAL_TRNA_AMINOACYLATION	27	Up	0.000821136	0.00418764
ACOSTA_PROLIFERATION_INDEPENDENT_MYC_TARGETS_UP	91	Up	0.000826232	0.00420974
BILD_HRAS_ONCOGENIC_SIGNATURE	338	Down	0.000829954	0.00422481
NAKAMURA_CANCER_MICROENVIRONMENT_DN	50	Up	0.000836568	0.0042538
KOYAMA_SEMA3B_TARGETS_UP	280	Down	0.000837662	0.0042538
TONKS_TARGETS_OF_RUNX1_RUNX1T1_FUSION_GRANULOCYTE_DN	14	Down	0.000837963	0.0042538
GOUYER_TATI_TARGETS_UP	10	Down	0.000840467	0.00426259
MASSARWEH_TAMOXIFEN_RESISTANCE_DN	268	Down	0.000845724	0.00427998
NABA_PROTEOGLYCANS	17	Down	0.000846139	0.00427998
REACTOME_RNA_POLYMERASE_I_TRANSCRIPTION_TERMINATION	31	Up	0.000846224	0.00427998
REACTOME_HIV_TRANSCRIPTION_INITIATION	46	Up	0.000858822	0.00433973
REACTOME_TRANSCRIPTION_OF_E2F_TARGETS_UNDER_NEGATIVE_CONTROL_BY_DREAM_COMPLEX	22	Up	0.000864344	0.00436363
REACTOME_G_ALPHA_S_SIGNALLING_EVENTS	69	Down	0.00086962	0.00438626
MILI_PSEUDOPODIA_CHEMOTAXIS_DN	574	Down	0.000872209	0.0043953
ZHANG_BREAST_CANCER_PROGENITORS_UP	599	Up	0.000873138	0.00439596
REACTOME_CYCLIN_A_CDK2_ASSOCIATED_EVENTS_AT_S_PHASE_ENTRY	90	Up	0.000877188	0.00441233
MISSIAGLIA_REGULATED_BY_METHYLATION_DN	143	Up	0.000878817	0.00441649
WORSCHECH_TUMOR_REJECTION_UP	54	Down	0.000881168	0.00442428
SAENZ_DETOX_PATHWAY_AND_CARCINOGENESIS_DN	11	Down	0.00088846	0.00445684
PASTURAL_RIZ1_TARGETS_UP	22	Down	0.00089225	0.00447178
LIANG_SILENCED_BY_METHYLATION_UP	61	Down	0.000897636	0.0044947
REACTOME_PROCESSING_OF_CAPPED_INTRONLESS_PRE_MRNA	31	Up	0.000898591	0.0044954
RANKIN_ANGIOGENIC_TARGETS_OF_VHL_HIF2A_DN	15	Down	0.000901036	0.00450355
SCIAN_CELL_CYCLE_TARGETS_OF_TP53_AND_TP73_DN	24	Up	0.000902436	0.00450646
HAHTOLA_MYCOSIS_FUNGOIDES_CD4_DN	146	Up	0.000906687	0.0045236
YU_BAP1_TARGETS	42	Up	0.000908325	0.00452767
NAKAJIMA_MAST_CELL	48	Down	0.000919647	0.00457998
ZHU_CMV_8_HR_DN	66	Down	0.000922578	0.00459043
MATTIOLI_MGUS_VS_PCL	125	Up	0.000939333	0.00466959
KIM_PTEN_TARGETS_UP	17	Down	0.000947902	0.00470787
REACTOME_PCNA_DEPENDENT_LONG_PATCH_BASE_EXCISION_REPAIR	21	Up	0.00094874	0.00470787
KEGG_MISMATCH_REPAIR	22	Up	0.000962615	0.00477243
PEREZ_TP63_TARGETS	433	Down	0.000965828	0.00478406
TONKS_TARGETS_OF_RUNX1_RUNX1T1_FUSION_ERYTHROCYTE_DN	16	Down	0.000979406	0.00484696
ZHAN_MULTIPLE_MYELOMA_LB_DN	57	Down	0.000980514	0.00484809
YORDY_RECIPROCAL_REGULATION_BY_ETS1_AND_SP100_DN	138	Down	0.000984218	0.00486206
KEGG_NUCLEOTIDE_EXCISION_REPAIR	45	Up	0.000994927	0.00491056
CLIMENT_BREAST_CANCER_COPY_NUMBER_UP	34	Down	0.00100284	0.00494521
DEN_INTERACT_WITH_LCA5	29	Up	0.00102911	0.00506977
VISALA_AGING_LYMPHOCYTE_DN	22	Down	0.00102994	0.00506977
AMIT_EGF_RESPONSE_480_HELA	240	Down	0.00104422	0.00513548
NAKAMURA_ADIPOGENESIS_LATE_UP	140	Down	0.00105301	0.0051737
REACTOME_G_ALPHA_Q_SIGNALLING_EVENTS	121	Down	0.00105387	0.0051737
SHETH_LIVER_CANCER_VS_TXNIP_LOSS_PAM5	103	Down	0.00105722	0.00518552
DURCHDEWALD_SKIN_CARCINOGENESIS_UP	123	Down	0.0010591	0.00518552
REACTOME_KSRP_KHSRP_BINDS_AND_DESTABILIZES_MRNA	19	Up	0.00105973	0.00518552
LI_WILMS_TUMOR_ANAPLASTIC_UP	17	Up	0.00106003	0.00518552
VALK_AML_CLUSTER_5	23	Down	0.00106397	0.00520016
REACTOME_MISMATCH_REPAIR	15	Up	0.00106719	0.0052113
SESTO_RESPONSE_TO_UV_C8	127	Down	0.00107845	0.0052616
MARTINEZ_RESPONSE_TO_TRABECTEDIN_DN	365	Up	0.00108223	0.0052754
GERHOLD_ADIPOGENESIS_DN	81	Down	0.00108477	0.00528313
PIEPOLI_LGI1_TARGETS_UP	22	Down	0.00108677	0.00528819
LE_SKI_TARGETS_DN	5	Down	0.00108951	0.00529346
BREDEMEYER_RAG_SIGNALING_VIA_ATM_NOT_VIA_NFKB_UP	69	Down	0.00108977	0.00529346
REACTOME_FORMATION_OF_THE_EARLY_ELONGATION_COMPLEX	35	Up	0.00109184	0.00529883
REACTOME_GLYCOSAMINOGLYCAN_METABOLISM	101	Down	0.00109308	0.00530019
TAVOR_CEBPA_TARGETS_UP	45	Down	0.00109481	0.00530391
ELVIDGE_HYPOXIA_UP	209	Down	0.00109847	0.005317
EINAV_INTERFERON_SIGNATURE_IN_CANCER	36	Down	0.00111124	0.00537406
ABRAHAM_ALPC_VS_MULTIPLE_MYELOMA_UP	37	Down	0.00111943	0.00540894
ELVIDGE_HYPOXIA_DN	177	Up	0.00112951	0.00545286
REACTOME_KERATAN_SULFATE_BIOSYNTHESIS	23	Down	0.00114126	0.00550378
ZIRN_TRETINOIN_RESPONSE_UP	23	Down	0.00114205	0.00550378
REACTOME_DEFECTIVE_CHST3_CAUSES_SEDCJD	4	Down	0.00114471	0.00551177
REACTOME_MITOTIC_G2_G2_M_PHASES	208	Up	0.00115391	0.00555124
MATZUK_SPERMATOCYTE	96	Up	0.00115547	0.00555393
KIM_RESPONSE_TO_TSA_AND_DECITABINE_UP	152	Down	0.0011587	0.00556115
HALMOS_CEBPA_TARGETS_UP	56	Down	0.00115899	0.00556115
WIERENGA_STAT5A_TARGETS_UP	237	Down	0.00116504	0.00557815
JI_RESPONSE_TO_FSH_UP	129	Down	0.00116538	0.00557815
WANG_NFKB_TARGETS	34	Down	0.00116557	0.00557815
REACTOME_JOSEPHIN_DOMAIN_DUBS	11	Up	0.00117485	0.00561768
KANG_IMMORTALIZED_BY_TERT_DN	107	Down	0.00118114	0.0056429
REACTOME_HCMV_LATE_EVENTS	111	Up	0.00118543	0.00565849
ANDERSEN_LIVER_CANCER_KRT19_DN	78	Down	0.00118979	0.00567439
SIMBULAN_UV_RESPONSE_NORMAL_UP	8	Down	0.00119219	0.00568091
BIOCARTA_CB1R_PATHWAY	6	Down	0.00119416	0.00568541
LIM_MAMMARY_LUMINAL_PROGENITOR_DN	25	Down	0.00119746	0.00569619
BIOCARTA_EXTRINSIC_PATHWAY	5	Down	0.00119869	0.00569668
DAUER_STAT3_TARGETS_UP	60	Down	0.00119968	0.00569668
CHANDRAN_METASTASIS_TOP50_UP	54	Up	0.00120066	0.00569668
NAGASHIMA_EGF_SIGNALING_UP	69	Down	0.00120709	0.00572229
REACTOME_ERBB2_REGULATES_CELL_MOTILITY	12	Down	0.00121366	0.00574845
JISON_SICKLE_CELL_DISEASE_DN	228	Up	0.00122617	0.00580273
REACTOME_HS_GAG_DEGRADATION	19	Down	0.00123397	0.00583467
REACTOME_CHEMOKINE_RECEPTORS_BIND_CHEMOKINES	18	Down	0.00123729	0.00584534
BURTON_ADIPOGENESIS_PEAK_AT_24HR	61	Up	0.00125211	0.00591032
VALK_AML_CLUSTER_9	39	Down	0.0012533	0.00591089
DODD_NASOPHARYNGEAL_CARCINOMA_UP	1510	Down	0.00125477	0.00591276
WUNDER_INFLAMMATORY_RESPONSE_AND_CHOLESTEROL_UP	69	Down	0.00127311	0.00599403
RIGGINS_TAMOXIFEN_RESISTANCE_DN	267	Down	0.00128043	0.00602337
LI_WILMS_TUMOR_ANAPLASTIC_DN	15	Down	0.00129733	0.00609769
LEE_LIVER_CANCER_SURVIVAL_DN	245	Up	0.00130093	0.00610937
GRAHAM_NORMAL_QUIESCENT_VS_NORMAL_DIVIDING_UP	95	Down	0.00131199	0.00615586
DODD_NASOPHARYNGEAL_CARCINOMA_DN	1574	Up	0.00131306	0.00615586
KEGG_HUNTINGTONS_DISEASE	172	Up	0.00131995	0.00618291
BERNARD_PPAPDC1B_TARGETS_DN	81	Down	0.00132309	0.00619235
ELVIDGE_HIF1A_AND_HIF2A_TARGETS_DN	129	Down	0.00132928	0.00621609
SU_TESTIS	85	Up	0.00133805	0.00625177
MILI_PSEUDOPODIA_HAPTOTAXIS_UP	655	Up	0.00135066	0.00630535
DING_LUNG_CANCER_EXPRESSION_BY_COPY_NUMBER	127	Up	0.00136259	0.00635569
PUJANA_BREAST_CANCER_LIT_INT_NETWORK	141	Up	0.00138176	0.00643966
BRUINS_UVC_RESPONSE_VIA_TP53_GROUP_A	798	Down	0.00138695	0.00645662
ZHAN_V1_LATE_DIFFERENTIATION_GENES_UP	38	Down	0.00138774	0.00645662
KEGG_LINOLEIC_ACID_METABOLISM	9	Down	0.00141434	0.00657482
REACTOME_DEGRADATION_OF_GLI1_BY_THE_PROTEASOME	63	Up	0.00142138	0.00660199
KIM_LIVER_CANCER_POOR_SURVIVAL_DN	32	Down	0.00142333	0.00660436
MONNIER_POSTRADIATION_TUMOR_ESCAPE_DN	536	Down	0.00142428	0.00660436
REACTOME_B_WICH_COMPLEX_POSITIVELY_REGULATES_RRNA_EXPRESSION	93	Up	0.00142827	0.00661729
SHEDDEN_LUNG_CANCER_GOOD_SURVIVAL_A4	239	Down	0.00145022	0.00671335
KEGG_BASE_EXCISION_REPAIR	33	Up	0.00147015	0.00679992
PID_FGF_PATHWAY	58	Down	0.00147239	0.00680457
LINDVALL_IMMORTALIZED_BY_TERT_UP	78	Down	0.00147899	0.00682936
MASSARWEH_TAMOXIFEN_RESISTANCE_UP	691	Down	0.00148092	0.00682947
HELLER_SILENCED_BY_METHYLATION_UP	329	Down	0.0014827	0.00682947
REACTOME_AUF1_HNRNP_D0_BINDS_AND_DESTABILIZES_MRNA	61	Up	0.00148273	0.00682947
AMIT_SERUM_RESPONSE_40_MCF10A	31	Down	0.00148513	0.00683484
REACTOME_CELL_JUNCTION_ORGANIZATION	67	Down	0.00148877	0.00684585
DELASERNA_MYOD_TARGETS_UP	111	Down	0.00149604	0.00687356
FOSTER_TOLERANT_MACROPHAGE_DN	534	Down	0.00150633	0.00691509
DACOSTA_ERCC3_ALLELE_XPCS_VS_TTD_UP	28	Down	0.00151212	0.00693589
MOREAUX_MULTIPLE_MYELOMA_BY_TACI_UP	382	Down	0.00151633	0.00694941
PID_PLK1_PATHWAY	58	Up	0.00152068	0.0069636
PILON_KLF1_TARGETS_UP	536	Down	0.00152296	0.00696822
VANTVEER_BREAST_CANCER_BRCA1_DN	52	Down	0.00152617	0.00697704
GOBERT_OLIGODENDROCYTE_DIFFERENTIATION_UP	673	Up	0.00152741	0.00697704
BIOCARTA_RAN_PATHWAY	6	Up	0.00153304	0.00699695
AMUNDSON_DNA_DAMAGE_RESPONSE_TP53	28	Down	0.00153681	0.00700587
BECKER_TAMOXIFEN_RESISTANCE_DN	101	Down	0.00153753	0.00700587
REACTOME_RHO_GTPASES_ACTIVATE_FORMINS	149	Up	0.00155796	0.00709309
BIOCARTA_ERBB3_PATHWAY	6	Down	0.00156863	0.00713577
REACTOME_CGMP_EFFECTS	13	Down	0.00157415	0.00714908
REACTOME_NITRIC_OXIDE_STIMULATES_GUANYLATE_CYCLASE	13	Down	0.00157415	0.00714908
GREENBAUM_E2A_TARGETS_UP	55	Up	0.0015766	0.00715404
HUANG_GATA2_TARGETS_UP	192	Down	0.00157783	0.00715404
ZHONG_SECRETOME_OF_LUNG_CANCER_AND_FIBROBLAST	169	Down	0.00158194	0.00716678
REACTOME_CYTOSOLIC_TRNA_AMINOACYLATION	28	Up	0.00159429	0.0072168
SANSOM_APC_MYC_TARGETS	310	Up	0.00160534	0.00726089
IVANOVA_HEMATOPOIESIS_INTERMEDIATE_PROGENITOR	148	Up	0.00161315	0.00728848
PEPPER_CHRONIC_LYMPHOCYTIC_LEUKEMIA_DN	17	Down	0.00161482	0.00728848
TSAI_RESPONSE_TO_IONIZING_RADIATION	195	Down	0.00161541	0.00728848
REACTOME_DNA_DAMAGE_RECOGNITION_IN_GG_NER	43	Up	0.00161906	0.00729625
ACOSTA_PROLIFERATION_INDEPENDENT_MYC_TARGETS_DN	126	Down	0.00161977	0.00729625
PLASARI_TGFB1_SIGNALING_VIA_NFIC_1HR_DN	162	Down	0.00162538	0.00731556
HELLER_HDAC_TARGETS_SILENCED_BY_METHYLATION_UP	585	Down	0.00163558	0.00735543
REACTOME_SIGNALING_BY_RECEPTOR_TYROSINE_KINASES	474	Down	0.00165137	0.00742042
ZHAN_MULTIPLE_MYELOMA_SUBGROUPS	33	Up	0.00166296	0.00746642
PID_ARF6_PATHWAY	47	Down	0.00167204	0.00750108
CAIRO_PML_TARGETS_BOUND_BY_MYC_UP	27	Up	0.00167549	0.00751046
CONCANNON_APOPTOSIS_BY_EPOXOMICIN_UP	289	Down	0.00168551	0.00754923
BAELDE_DIABETIC_NEPHROPATHY_DN	590	Down	0.00168824	0.0075553
DELASERNA_TARGETS_OF_MYOD_AND_SMARCA4	17	Down	0.00169203	0.00756615
BIOCARTA_MTOR_PATHWAY	30	Up	0.00169875	0.00759004
PID_IL4_2PATHWAY	74	Down	0.00170039	0.00759121
BACOLOD_RESISTANCE_TO_ALKYLATING_AGENTS_UP	33	Down	0.00171669	0.00765778
GROSS_ELK3_TARGETS_UP	38	Down	0.00171817	0.0076582
YAUCH_HEDGEHOG_SIGNALING_PARACRINE_DN	272	Down	0.00172888	0.00769974
BREUHAHN_GROWTH_FACTOR_SIGNALING_IN_LIVER_CANCER	20	Down	0.00175175	0.00779529
BURTON_ADIPOGENESIS_1	35	Down	0.00175352	0.00779688
REACTOME_HS_GAG_BIOSYNTHESIS	21	Down	0.0017666	0.00784869
YAO_TEMPORAL_RESPONSE_TO_PROGESTERONE_CLUSTER_14	180	Up	0.00177656	0.00787001
NGUYEN_NOTCH1_TARGETS_DN	124	Down	0.00177678	0.00787001
HOLLEMAN_ASPARAGINASE_RESISTANCE_B_ALL_UP	40	Up	0.00177686	0.00787001
MATZUK_MEIOTIC_AND_DNA_REPAIR	32	Up	0.0017771	0.00787001
REACTOME_PEPTIDE_LIGAND_BINDING_RECEPTORS	53	Down	0.0017836	0.00789249
UDAYAKUMAR_MED1_TARGETS_UP	167	Up	0.0017854	0.0078941
REACTOME_PINK_PARKIN_MEDIATED_MITOPHAGY	22	Up	0.00179332	0.00792276
GAL_LEUKEMIC_STEM_CELL_UP	141	Down	0.00181143	0.00799636
RICKMAN_TUMOR_DIFFERENTIATED_WELL_VS_POORLY_DN	415	Down	0.00181813	0.00801955
ABDULRAHMAN_KIDNEY_CANCER_VHL_DN	22	Down	0.00182167	0.00802872
GOLUB_ALL_VS_AML_DN	22	Down	0.00182384	0.00803189
REACTOME_PHASE_I_FUNCTIONALIZATION_OF_COMPOUNDS	59	Down	0.00182544	0.00803252
CHAUHAN_RESPONSE_TO_METHOXYESTRADIOL_UP	63	Up	0.00183981	0.0080893
JOHNSTONE_PARVB_TARGETS_3_UP	557	Down	0.00185065	0.00813048
DOANE_BREAST_CANCER_CLASSES_UP	67	Down	0.00186422	0.00818359
REACTOME_COMPLEMENT_CASCADE	29	Down	0.00187503	0.00821803
STEARMAN_TUMOR_FIELD_EFFECT_UP	40	Down	0.00187504	0.00821803
BIOCARTA_CBL_PATHWAY	18	Down	0.00187684	0.00821936
SONG_TARGETS_OF_IE86_CMV_PROTEIN	72	Up	0.00188513	0.00824634
SHARMA_PILOCYTIC_ASTROCYTOMA_LOCATION_UP	22	Down	0.00188599	0.00824634
BIOCARTA_SM_PATHWAY	15	Up	0.00189121	0.00826173
GAVIN_FOXP3_TARGETS_CLUSTER_P7	117	Down	0.0018925	0.00826173
CHIANG_LIVER_CANCER_SUBCLASS_INTERFERON_DN	46	Down	0.00189579	0.00826952
BUCKANOVICH_T_LYMPHOCYTE_HOMING_ON_TUMOR_UP	22	Down	0.0019055	0.00830534
REACTOME_HEMOSTASIS	533	Down	0.00191077	0.00832175
REACTOME_G_ALPHA_Z_SIGNALLING_EVENTS	33	Down	0.0019168	0.00834139
LE_EGR2_TARGETS_DN	119	Down	0.00192165	0.00835591
WOTTON_RUNX_TARGETS_DN	42	Down	0.00192794	0.00837669
CROONQUIST_NRAS_VS_STROMAL_STIMULATION_DN	165	Down	0.00196572	0.0085331
PID_SYNDECAN_2_PATHWAY	45	Down	0.00196704	0.0085331
BIOCARTA_DC_PATHWAY	9	Down	0.00197628	0.00856645
BOYAULT_LIVER_CANCER_SUBCLASS_G5_DN	42	Down	0.00197801	0.00856722
REACTOME_SEMA4D_IN_SEMAPHORIN_SIGNALING	35	Down	0.00198178	0.00857683
REACTOME_SLBP_DEPENDENT_PROCESSING_OF_REPLICATION_DEPENDENT_HISTONE_PRE_MRNAS	11	Up	0.00199811	0.00864073
TSUNODA_CISPLATIN_RESISTANCE_DN	40	Down	0.00202897	0.00876729
GAVIN_FOXP3_TARGETS_CLUSTER_P4	116	Down	0.00203478	0.00878555
JI_METASTASIS_REPRESSED_BY_STK11	23	Down	0.0020371	0.00878867
SCHAEFFER_PROSTATE_DEVELOPMENT_AND_CANCER_BOX5_UP	13	Down	0.00205294	0.0088501
SAMOLS_TARGETS_OF_KHSV_MIRNAS_DN	71	Down	0.00205815	0.00886561
REACTOME_SEMAPHORIN_INTERACTIONS	78	Down	0.00208107	0.00895735
ZHENG_IL22_SIGNALING_UP	53	Down	0.00208304	0.00895887
GALIE_TUMOR_ANGIOGENESIS	10	Down	0.00208911	0.00897797
RUTELLA_RESPONSE_TO_HGF_VS_CSF2RB_AND_IL4_UP	445	Down	0.00210397	0.00903479
REACTOME_REGULATION_OF_TP53_ACTIVITY_THROUGH_METHYLATION	19	Up	0.00212129	0.00910207
GRAHAM_CML_DIVIDING_VS_NORMAL_QUIESCENT_UP	225	Up	0.00213431	0.00915083
YAMANAKA_GLIOBLASTOMA_SURVIVAL_DN	11	Down	0.00213851	0.00916172
REACTOME_UB_SPECIFIC_PROCESSING_PROTEASES	205	Up	0.00215044	0.00920568
IKEDA_MIR133_TARGETS_DN	7	Down	0.0021557	0.00922106
ACEVEDO_LIVER_CANCER_WITH_H3K9ME3_UP	80	Down	0.00216687	0.00926164
FU_INTERACT_WITH_ALKBH8	16	Up	0.00217376	0.0092839
HUMMEL_BURKITTS_LYMPHOMA_DN	16	Down	0.0021896	0.00934432
PID_CD8_TCR_DOWNSTREAM_PATHWAY	59	Down	0.00219143	0.00934492
BASSO_CD40_SIGNALING_UP	122	Down	0.00220877	0.00941158
DING_LUNG_CANCER_MUTATED_SIGNIFICANTLY	38	Down	0.00221242	0.00941988
REACTOME_TRANSLESION_SYNTHESIS_BY_POLK	18	Up	0.00222813	0.00947942
PARK_TRETINOIN_RESPONSE_AND_RARA_PLZF_FUSION	33	Down	0.00223297	0.00949271
ODONNELL_TARGETS_OF_MYC_AND_TFRC_UP	137	Down	0.00224357	0.00953043
HUANG_FOXA2_TARGETS_UP	59	Down	0.00224634	0.00953486
REACTOME_GLUCAGON_TYPE_LIGAND_RECEPTORS	16	Down	0.00225285	0.00955513
REACTOME_PURINE_RIBONUCLEOSIDE_MONOPHOSPHATE_BIOSYNTHESIS	13	Up	0.00226922	0.00961531
SMID_BREAST_CANCER_RELAPSE_IN_LUNG_DN	27	Down	0.00227052	0.00961531
REACTOME_CRMPS_IN_SEMA3A_SIGNALING	23	Down	0.00227229	0.00961542
REACTOME_THE_ROLE_OF_GTSE1_IN_G2_M_PROGRESSION_AFTER_G2_CHECKPOINT	73	Up	0.00228549	0.00966386
RIGGINS_TAMOXIFEN_RESISTANCE_UP	107	Down	0.0022971	0.00970551
REACTOME_PTK6_PROMOTES_HIF1A_STABILIZATION	8	Down	0.00230025	0.00971137
WANG_BARRETTS_ESOPHAGUS_UP	52	Down	0.00230239	0.00971301
GARGALOVIC_RESPONSE_TO_OXIDIZED_PHOSPHOLIPIDS_MAGENTA_DN	15	Up	0.00234095	0.00986811
WANG_THOC1_TARGETS_DN	13	Down	0.00237308	0.00999592
SCHAEFFER_PROSTATE_DEVELOPMENT_AND_CANCER_BOX4_UP	14	Down	0.00237744	0.00999954
CAIRO_PML_TARGETS_BOUND_BY_MYC_DN	23	Down	0.00237756	0.00999954
MCMURRAY_TP53_HRAS_COOPERATION_RESPONSE_DN	82	Down	0.0023795	0.0100001
OHGUCHI_LIVER_HNF4A_TARGETS_DN	109	Down	0.00238674	0.0100228
GHANDHI_DIRECT_IRRADIATION_DN	33	Down	0.00241391	0.0101292
PID_ATM_PATHWAY	53	Up	0.00242267	0.0101583
BURTON_ADIPOGENESIS_PEAK_AT_16HR	57	Up	0.00242494	0.0101601
REACTOME_PI3K_EVENTS_IN_ERBB2_SIGNALING	15	Down	0.00243454	0.0101925
FINETTI_BREAST_CANCER_KINOME_RED	17	Up	0.00244818	0.0102419
TAKEDA_TARGETS_OF_NUP98_HOXA9_FUSION_3D_DN	25	Down	0.00246724	0.0103138
ZWANG_CLASS_3_TRANSIENTLY_INDUCED_BY_EGF	266	Down	0.00248137	0.010365
LIU_IL13_PRIMING_MODEL	16	Down	0.00248373	0.010367
YANG_BREAST_CANCER_ESR1_UP	41	Down	0.00249532	0.0104076
TONKS_TARGETS_OF_RUNX1_RUNX1T1_FUSION_SUSTAINED_IN_MONOCYTE_UP	25	Down	0.00251	0.0104526
ROETH_TERT_TARGETS_UP	13	Down	0.00251015	0.0104526
BOYLAN_MULTIPLE_MYELOMA_C_CLUSTER_DN	48	Down	0.0025118	0.0104526
REACTOME_E2F_MEDIATED_REGULATION_OF_DNA_REPLICATION	23	Up	0.00253228	0.0105298
VALK_AML_CLUSTER_2	35	Down	0.00254426	0.0105717
CHIANG_LIVER_CANCER_SUBCLASS_UNANNOTATED_DN	243	Up	0.0025509	0.0105887
WANG_RESPONSE_TO_GSK3_INHIBITOR_SB216763_DN	470	Up	0.00255343	0.0105887
GRAESSMANN_APOPTOSIS_BY_SERUM_DEPRIVATION_UP	691	Down	0.00255411	0.0105887
REACTOME_TELOMERE_C_STRAND_LAGGING_STRAND_SYNTHESIS	28	Up	0.00261347	0.0108267
DAVIES_MULTIPLE_MYELOMA_VS_MGUS_DN	29	Down	0.00263491	0.0109073
REACTOME_GROWTH_HORMONE_RECEPTOR_SIGNALING	25	Down	0.00264189	0.010928
CAFFAREL_RESPONSE_TO_THC_8HR_5_DN	18	Up	0.00264665	0.0109395
JOHANSSON_GLIOMAGENESIS_BY_PDGFB_DN	23	Down	0.00265346	0.0109594
PID_NFAT_TFPATHWAY	42	Down	0.00266187	0.0109847
REACTOME_BUTYRATE_RESPONSE_FACTOR_1_BRF1_BINDS_AND_DESTABILIZES_MRNA	20	Up	0.00266355	0.0109847
AMIT_DELAYED_EARLY_GENES	23	Down	0.00266804	0.010995
SOUCEK_MYC_TARGETS	9	Down	0.00268227	0.0110453
EPPERT_HSC_R	191	Down	0.00268512	0.0110488
REACTOME_HEPARAN_SULFATE_HEPARIN_HS_GAG_METABOLISM	39	Down	0.00269082	0.011064
REACTOME_LAGGING_STRAND_SYNTHESIS	20	Up	0.00273519	0.0112337
REACTOME_DOWNREGULATION_OF_SMAD2_3_SMAD4_TRANSCRIPTIONAL_ACTIVITY	30	Up	0.00273616	0.0112337
CERVERA_SDHB_TARGETS_1_DN	34	Down	0.00275557	0.011305
WHITESIDE_CISPLATIN_RESISTANCE_UP	17	Down	0.00276009	0.0113151
REACTOME_APC_C_CDH1_MEDIATED_DEGRADATION_OF_CDC20_AND_OTHER_APC_C_CDH1_TARGETED_PROTEINS_IN_LATE_MITOSIS_EARLY_G1	73	Up	0.00276862	0.0113417
ZHONG_RESPONSE_TO_AZACITIDINE_AND_TSA_UP	283	Down	0.00277675	0.0113666
REACTOME_DISEASES_OF_GLYCOSYLATION	109	Down	0.00279631	0.0114309
KIM_BIPOLAR_DISORDER_OLIGODENDROCYTE_DENSITY_CORR_DN	59	Down	0.00279662	0.0114309
REACTOME_HCMV_INFECTION	158	Up	0.00281872	0.0115098
TOYOTA_TARGETS_OF_MIR34B_AND_MIR34C	583	Up	0.00282009	0.0115098
GAUSSMANN_MLL_AF4_FUSION_TARGETS_B_DN	10	Down	0.00282604	0.0115256
HOLLEMAN_PREDNISOLONE_RESISTANCE_B_ALL_UP	26	Up	0.00286124	0.0116605
REACTOME_FIBRONECTIN_MATRIX_FORMATION	7	Down	0.00286547	0.0116691
KEGG_ARRHYTHMOGENIC_RIGHT_VENTRICULAR_CARDIOMYOPATHY_ARVC	61	Down	0.00288331	0.0117331
BIOCARTA_SLRP_PATHWAY	1	Down	0.00289356	0.0117662
GAUSSMANN_MLL_AF4_FUSION_TARGETS_A_UP	256	Down	0.00290393	0.0117996
WIERENGA_STAT5A_TARGETS_DN	223	Down	0.00291515	0.0118365
SMID_BREAST_CANCER_RELAPSE_IN_BONE_UP	92	Down	0.00291973	0.0118464
NOUSHMEHR_GBM_SILENCED_BY_METHYLATION	35	Down	0.00292822	0.0118721
GAVIN_FOXP3_TARGETS_CLUSTER_P3	185	Down	0.00293232	0.01188
SARTIPY_BLUNTED_BY_INSULIN_RESISTANCE_DN	23	Down	0.00294056	0.0119046
REACTOME_STABILIZATION_OF_P53	58	Up	0.00297568	0.012038
ASTON_MAJOR_DEPRESSIVE_DISORDER_DN	202	Down	0.00300693	0.0121555
REACTOME_DNA_DOUBLE_STRAND_BREAK_RESPONSE	95	Up	0.00301493	0.0121789
HSIAO_LIVER_SPECIFIC_GENES	163	Down	0.00305203	0.0123197
CHIANG_LIVER_CANCER_SUBCLASS_CTNNB1_UP	191	Down	0.0030568	0.01233
IIZUKA_LIVER_CANCER_EARLY_RECURRENCE	24	Down	0.00307438	0.0123919
RIZKI_TUMOR_INVASIVENESS_3D_UP	258	Down	0.00308787	0.0124371
MANN_RESPONSE_TO_AMIFOSTINE_DN	13	Up	0.00309186	0.0124441
GERY_CEBP_TARGETS	193	Down	0.00310546	0.0124897
CORRE_MULTIPLE_MYELOMA_UP	70	Down	0.00312647	0.0125651
REACTOME_DISEASES_ASSOCIATED_WITH_O_GLYCOSYLATION_OF_PROTEINS	44	Down	0.00314737	0.0126399
SAKAI_TUMOR_INFILTRATING_MONOCYTES_DN	89	Up	0.00316791	0.0127131
FERRANDO_T_ALL_WITH_MLL_ENL_FUSION_DN	104	Up	0.00319295	0.0128043
WIERENGA_STAT5A_TARGETS_GROUP1	153	Down	0.00324172	0.0129904
WATANABE_ULCERATIVE_COLITIS_WITH_CANCER_DN	23	Down	0.00324803	0.0130063
AMIT_EGF_RESPONSE_120_HELA	98	Down	0.0032543	0.0130219
MURAKAMI_UV_RESPONSE_1HR_DN	13	Down	0.00325687	0.0130228
REACTOME_ACYL_CHAIN_REMODELLING_OF_PC	18	Down	0.00329193	0.0131534
PID_INTEGRIN2_PATHWAY	27	Down	0.00329789	0.0131677
PEREZ_TP53_TARGETS	1237	Down	0.00332377	0.0132614
JIANG_TIP30_TARGETS_UP	57	Down	0.00333491	0.0132889
REACTOME_ADORA2B_MEDIATED_ANTI_INFLAMMATORY_CYTOKINES_PRODUCTION	53	Down	0.00333547	0.0132889
WUNDER_INFLAMMATORY_RESPONSE_AND_CHOLESTEROL_DN	20	Down	0.00334556	0.0133195
REACTOME_MITOPHAGY	31	Up	0.00337244	0.0134168
REACTOME_ACTIVATED_NTRK2_SIGNALS_THROUGH_CDK5	7	Down	0.00339027	0.013478
REACTOME_INTERLEUKIN_6_FAMILY_SIGNALING	21	Down	0.00340544	0.0135286
GAUTSCHI_SRC_SIGNALING	7	Down	0.00342611	0.0136009
REACTOME_TNF_RECEPTOR_SUPERFAMILY_TNFSF_MEMBERS_MEDIATING_NON_CANONICAL_NF_KB_PATHWAY	17	Down	0.00345481	0.013705
VANTVEER_BREAST_CANCER_POOR_PROGNOSIS	70	Down	0.00348681	0.0138146
REACTOME_NONHOMOLOGOUS_END_JOINING_NHEJ	83	Up	0.00348744	0.0138146
HANSON_HRAS_SIGNALING_VIA_NFKB	20	Down	0.00349366	0.0138293
BOYLAN_MULTIPLE_MYELOMA_D_DN	101	Down	0.00352403	0.0139395
SHIPP_DLBCL_VS_FOLLICULAR_LYMPHOMA_UP	67	Up	0.0035585	0.0140658
FULCHER_INFLAMMATORY_RESPONSE_LECTIN_VS_LPS_DN	553	Down	0.00356357	0.0140681
NOJIMA_SFRP2_TARGETS_DN	30	Down	0.0035642	0.0140681
ASTON_MAJOR_DEPRESSIVE_DISORDER_UP	57	Down	0.00357729	0.0141097
LI_DCP2_BOUND_MRNA	100	Up	0.00359123	0.0141462
REACTOME_TELOMERE_MAINTENANCE	90	Up	0.00359167	0.0141462
IIZUKA_LIVER_CANCER_PROGRESSION_G1_G2_UP	15	Down	0.00360257	0.014179
CHUANG_OXIDATIVE_STRESS_RESPONSE_UP	42	Down	0.00360905	0.0141944
REACTOME_FGFR2_ALTERNATIVE_SPLICING	33	Up	0.00361772	0.0142184
SMID_BREAST_CANCER_LUMINAL_A_DN	19	Up	0.00366762	0.0144042
MCCLUNG_CREB1_TARGETS_UP	107	Down	0.00368535	0.0144636
GARGALOVIC_RESPONSE_TO_OXIDIZED_PHOSPHOLIPIDS_TAN_DN	15	Down	0.00369004	0.0144717
WINNEPENNINCKX_MELANOMA_METASTASIS_DN	33	Down	0.00369509	0.0144812
FIGUEROA_AML_METHYLATION_CLUSTER_1_UP	118	Down	0.00371642	0.0145544
REACTOME_G1_S_DNA_DAMAGE_CHECKPOINTS	68	Up	0.0037221	0.0145663
MARIADASON_REGULATED_BY_HISTONE_ACETYLATION_DN	62	Down	0.00372591	0.0145709
MOLENAAR_TARGETS_OF_CCND1_AND_CDK4_DN	64	Up	0.00374842	0.0146486
HOQUE_METHYLATED_IN_CANCER	52	Down	0.0037724	0.0147318
CAIRO_HEPATOBLASTOMA_DN	243	Down	0.00378604	0.0147746
REACTOME_CELL_EXTRACELLULAR_MATRIX_INTERACTIONS	23	Down	0.00382986	0.0149351
REACTOME_LIGAND_RECEPTOR_INTERACTIONS	4	Down	0.00389829	0.0151912
FLECHNER_BIOPSY_KIDNEY_TRANSPLANT_REJECTED_VS_OK_UP	111	Down	0.00391917	0.0152618
KOKKINAKIS_METHIONINE_DEPRIVATION_48HR_UP	147	Down	0.00394082	0.0153353
DAIRKEE_CANCER_PRONE_RESPONSE_BPA	69	Up	0.00394509	0.0153364
REACTOME_BASE_EXCISION_REPAIR	91	Up	0.00394667	0.0153364
REACTOME_TFAP2A_ACTS_AS_A_TRANSCRIPTIONAL_REPRESSOR_DURING_RETINOIC_ACID_INDUCED_CELL_DIFFERENTIATION	6	Up	0.00396	0.0153774
REACTOME_DEUBIQUITINATION	284	Up	0.00397477	0.0153976
REACTOME_DEFECTIVE_CHSY1_CAUSES_TPBS	5	Down	0.00397535	0.0153976
VARELA_ZMPSTE24_TARGETS_DN	37	Down	0.00397594	0.0153976
KALMA_E2F1_TARGETS	11	Up	0.00397636	0.0153976
REACTOME_VISUAL_PHOTOTRANSDUCTION	72	Down	0.00400037	0.015476
BROWNE_HCMV_INFECTION_2HR_DN	58	Down	0.00400222	0.015476
VERRECCHIA_RESPONSE_TO_TGFB1_C6	12	Down	0.00400932	0.0154926
PID_INTEGRIN_A4B1_PATHWAY	44	Down	0.00401868	0.0155179
REACTOME_EPHA_MEDIATED_GROWTH_CONE_COLLAPSE	32	Down	0.00402839	0.0155445
REACTOME_E2F_ENABLED_INHIBITION_OF_PRE_REPLICATION_COMPLEX_FORMATION	10	Up	0.00404145	0.015584
REACTOME_DECTIN_1_MEDIATED_NONCANONICAL_NF_KB_SIGNALING	61	Up	0.00405613	0.0156297
JAATINEN_HEMATOPOIETIC_STEM_CELL_UP	367	Down	0.00407878	0.0156965
WANG_RESPONSE_TO_BEXAROTENE_DN	38	Down	0.00407916	0.0156965
LIAO_HAVE_SOX4_BINDING_SITES	54	Down	0.00408811	0.0157113
VALK_AML_WITH_CEBPA	46	Down	0.0040887	0.0157113
SERVITJA_LIVER_HNF1A_TARGETS_UP	143	Down	0.00409353	0.0157189
FONTAINE_THYROID_TUMOR_UNCERTAIN_MALIGNANCY_UP	34	Down	0.00409781	0.0157244
HERNANDEZ_MITOTIC_ARREST_BY_DOCETAXEL_1_UP	37	Down	0.00410898	0.0157563
REACTOME_SENSING_OF_DNA_DOUBLE_STRAND_BREAKS	6	Up	0.00414117	0.0158664
REACTOME_DISORDERS_OF_TRANSMEMBRANE_TRANSPORTERS	150	Up	0.00414344	0.0158664
LEE_LIVER_CANCER_E2F1_DN	49	Down	0.0041614	0.0159241
PEDERSEN_METASTASIS_BY_ERBB2_ISOFORM_6	29	Down	0.00417977	0.0159834
NATSUME_RESPONSE_TO_INTERFERON_BETA_UP	95	Down	0.00420867	0.0160827
REACTOME_UCH_PROTEINASES	110	Up	0.00423549	0.016174
JOHNSTONE_PARVB_TARGETS_2_UP	190	Down	0.00424614	0.0162035
PID_WNT_SIGNALING_PATHWAY	18	Down	0.00428147	0.016327
BIOCARTA_RANKL_PATHWAY	14	Down	0.00430841	0.0164184
KHETCHOUMIAN_TRIM24_TARGETS_DN	6	Down	0.00431953	0.0164494
REACTOME_APC_C_CDC20_MEDIATED_DEGRADATION_OF_CYCLIN_B	26	Up	0.0044674	0.0170007
LY_AGING_OLD_UP	7	Down	0.00447046	0.0170007
OZANNE_AP1_TARGETS_UP	19	Down	0.00448069	0.0170192
GOBERT_OLIGODENDROCYTE_DIFFERENTIATION_DN	1344	Down	0.00448328	0.0170192
LI_CISPLATIN_RESISTANCE_DN	25	Down	0.00448669	0.0170192
ELVIDGE_HIF1A_TARGETS_DN	117	Down	0.00448766	0.0170192
ZHAN_MULTIPLE_MYELOMA_LB_UP	56	Down	0.00449522	0.0170362
RAMALHO_STEMNESS_UP	233	Up	0.00451823	0.0171116
NAKAMURA_ADIPOGENESIS_EARLY_UP	79	Down	0.00453362	0.0171581
SMID_BREAST_CANCER_RELAPSE_IN_BONE_DN	315	Down	0.00456585	0.0172682
REACTOME_DEGRADATION_OF_BETA_CATENIN_BY_THE_DESTRUCTION_COMPLEX	91	Up	0.00458377	0.0173241
SARTIPY_BLUNTED_BY_INSULIN_RESISTANCE_UP	30	Down	0.00459155	0.0173322
SARRIO_EPITHELIAL_MESENCHYMAL_TRANSITION_UP	238	Up	0.00459321	0.0173322
GHANDHI_BYSTANDER_IRRADIATION_UP	62	Down	0.00459532	0.0173322
GUTIERREZ_CHRONIC_LYMPHOCYTIC_LEUKEMIA_DN	62	Down	0.00460513	0.0173573
REACTOME_PKMTS_METHYLATE_HISTONE_LYSINES	72	Up	0.00463055	0.0174301
GYORFFY_DOXORUBICIN_RESISTANCE	41	Down	0.0046337	0.0174301
YUAN_ZNF143_PARTNERS	44	Up	0.00463393	0.0174301
CHENG_TAF7L_TARGETS	6	Down	0.0046621	0.0175242
PID_IL23_PATHWAY	27	Down	0.00466813	0.0175349
BIOCARTA_SUMO_PATHWAY	6	Up	0.00470432	0.0176588
HAMAI_APOPTOSIS_VIA_TRAIL_DN	252	Down	0.00471257	0.0176777
RICKMAN_TUMOR_DIFFERENTIATED_MODERATELY_VS_POORLY_DN	25	Up	0.00474869	0.0178011
REACTOME_PEPTIDE_HORMONE_METABOLISM	59	Down	0.00477046	0.0178706
LEE_LIVER_CANCER_MYC_TGFA_DN	52	Down	0.00480623	0.0179924
REACTOME_PI3K_EVENTS_IN_ERBB4_SIGNALING	11	Down	0.00484952	0.0181421
SMITH_TERT_TARGETS_DN	107	Down	0.00485904	0.0181654
REACTOME_CONDENSATION_OF_PROMETAPHASE_CHROMOSOMES	12	Up	0.00486366	0.0181704
REACTOME_DEGRADATION_OF_AXIN	56	Up	0.0049161	0.0183539
BOYAULT_LIVER_CANCER_SUBCLASS_G12_DN	12	Down	0.00498994	0.0186047
BROWNE_HCMV_INFECTION_2HR_UP	32	Down	0.00499002	0.0186047
PID_FAK_PATHWAY	103	Down	0.00505387	0.01883
MIKKELSEN_MEF_HCP_WITH_H3K27ME3	305	Down	0.00507861	0.0189094
REACTOME_FGFR2_LIGAND_BINDING_AND_ACTIVATION	5	Down	0.0050885	0.018914
REACTOME_FGFR2B_LIGAND_BINDING_AND_ACTIVATION	5	Down	0.0050885	0.018914
REACTOME_FORMATION_OF_TUBULIN_FOLDING_INTERMEDIATES_BY_CCT_TRIC	20	Up	0.00509012	0.018914
STREICHER_LSM1_TARGETS_DN	24	Down	0.00510245	0.0189394
DUNNE_TARGETS_OF_AML1_MTG8_FUSION_UP	52	Down	0.00510381	0.0189394
SAKAI_CHRONIC_HEPATITIS_VS_LIVER_CANCER_DN	43	Down	0.00512741	0.0190141
TAKEDA_TARGETS_OF_NUP98_HOXA9_FUSION_6HR_DN	50	Down	0.00513444	0.0190274
REACTOME_REGULATION_OF_PTEN_STABILITY_AND_ACTIVITY	75	Up	0.00514073	0.019038
PUJANA_ATM_PCC_NETWORK	1665	Up	0.0051449	0.0190406
RODRIGUES_DCC_TARGETS_DN	170	Down	0.00516476	0.0191005
KEGG_PATHWAYS_IN_CANCER	305	Down	0.00516802	0.0191005
BOYAULT_LIVER_CANCER_SUBCLASS_G2	43	Down	0.00518155	0.0191378
BIOCARTA_ACTINY_PATHWAY	18	Down	0.00520296	0.019204
BERENJENO_TRANSFORMED_BY_RHOA_UP	695	Up	0.00521822	0.0192474
VERRECCHIA_RESPONSE_TO_TGFB1_C3	20	Down	0.00522575	0.0192623
REACTOME_POLO_LIKE_KINASE_MEDIATED_EVENTS	20	Up	0.00522998	0.019265
VALK_AML_CLUSTER_13	33	Down	0.00524039	0.0192905
REACTOME_INTEGRATION_OF_PROVIRUS	12	Up	0.00524404	0.0192911
LIU_BREAST_CANCER	48	Up	0.00525623	0.019323
HUPER_BREAST_BASAL_VS_LUMINAL_UP	27	Down	0.00527405	0.0193756
ZHANG_TARGETS_OF_EWSR1_FLI1_FUSION	120	Down	0.00531873	0.0195268
CAFFAREL_RESPONSE_TO_THC_DN	50	Up	0.00536671	0.0196898
BIOCARTA_STEM_PATHWAY	3	Down	0.0053706	0.019691
REACTOME_REGULATION_OF_PLK1_ACTIVITY_AT_G2_M_TRANSITION	112	Up	0.00538863	0.019744
KEGG_JAK_STAT_SIGNALING_PATHWAY	100	Down	0.00539512	0.0197547
BURTON_ADIPOGENESIS_4	98	Down	0.00540167	0.0197572
LEE_AGING_CEREBELLUM_UP	109	Down	0.00540297	0.0197572
KEGG_ASCORBATE_AND_ALDARATE_METABOLISM	9	Down	0.00540883	0.0197655
HOSHIDA_LIVER_CANCER_SUBCLASS_S3	275	Down	0.00542322	0.019805
GOLDRATH_IMMUNE_MEMORY	76	Down	0.00543994	0.0198529
REACTOME_PERK_REGULATES_GENE_EXPRESSION	36	Up	0.00544844	0.0198708
RUTELLA_RESPONSE_TO_HGF_UP	449	Down	0.00546266	0.019904
REACTOME_SUMO_IS_PROTEOLYTICALLY_PROCESSED	6	Up	0.00546475	0.019904
LIAN_LIPA_TARGETS_6M	58	Down	0.00547566	0.0199305
LEE_TARGETS_OF_PTCH1_AND_SUFU_DN	83	Down	0.00548524	0.0199522
REACTOME_RNA_POLYMERASE_III_TRANSCRIPTION_TERMINATION	24	Up	0.00551305	0.0200402
FIGUEROA_AML_METHYLATION_CLUSTER_5_DN	47	Down	0.0055302	0.0200863
AGARWAL_AKT_PATHWAY_TARGETS	9	Down	0.00553307	0.0200863
NUYTTEN_EZH2_TARGETS_DN	1198	Up	0.00553666	0.0200863
REACTOME_NRAGE_SIGNALS_DEATH_THROUGH_JNK	57	Down	0.00555771	0.0201466
GROSS_HYPOXIA_VIA_HIF1A_DN	138	Down	0.00556163	0.0201466
PAPASPYRIDONOS_UNSTABLE_ATEROSCLEROTIC_PLAQUE_UP	69	Down	0.00556653	0.0201466
PID_S1P_S1P2_PATHWAY	30	Down	0.00556787	0.0201466
REACTOME_ESTROGEN_BIOSYNTHESIS	4	Down	0.00559968	0.0202484
ZWANG_EGF_INTERVAL_DN	241	Down	0.00560742	0.0202631
BURTON_ADIPOGENESIS_10	36	Down	0.00564537	0.0203869
WONG_PROTEASOME_GENE_MODULE	59	Up	0.00568441	0.0205144
VILIMAS_NOTCH1_TARGETS_UP	50	Down	0.00568982	0.0205188
REN_ALVEOLAR_RHABDOMYOSARCOMA_UP	114	Down	0.00569306	0.0205188
KORKOLA_EMBRYONIC_CARCINOMA_VS_SEMINOMA_DN	18	Down	0.00572742	0.0206292
REACTOME_CDC6_ASSOCIATION_WITH_THE_ORC_ORIGIN_COMPLEX	11	Up	0.00573629	0.0206477
SHIRAISHI_PLZF_TARGETS_DN	8	Down	0.00574227	0.0206557
DANG_MYC_TARGETS_DN	39	Down	0.00575925	0.0207033
KEGG_TIGHT_JUNCTION	98	Down	0.00590195	0.0212024
KEGG_GLYOXYLATE_AND_DICARBOXYLATE_METABOLISM	17	Up	0.00595513	0.0213682
CASORELLI_ACUTE_PROMYELOCYTIC_LEUKEMIA_UP	267	Down	0.00595583	0.0213682
REACTOME_TRANSCRIPTIONAL_ACTIVATION_OF_MITOCHONDRIAL_BIOGENESIS	65	Up	0.00597287	0.0214154
REACTOME_SEMA4D_INDUCED_CELL_MIGRATION_AND_GROWTH_CONE_COLLAPSE	30	Down	0.00598194	0.021434
TAKEDA_TARGETS_OF_NUP98_HOXA9_FUSION_16D_DN	136	Down	0.00598734	0.0214394
IWANAGA_CARCINOGENESIS_BY_KRAS_PTEN_DN	434	Down	0.00600547	0.0214904
BIOCARTA_INFLAM_PATHWAY	11	Down	0.00607094	0.0217106
REACTOME_SEMA3A_PLEXIN_REPULSION_SIGNALING_BY_INHIBITING_INTEGRIN_ADHESION	27	Down	0.00607963	0.0217276
BURTON_ADIPOGENESIS_12	39	Up	0.00609906	0.0217829
LEE_SP4_THYMOCYTE	14	Down	0.00615178	0.021957
REACTOME_CELL_CELL_COMMUNICATION	105	Down	0.00616003	0.0219722
BIOCARTA_AKAP95_PATHWAY	15	Up	0.00622391	0.0221857
REACTOME_IL_6_TYPE_CYTOKINE_RECEPTOR_LIGAND_INTERACTIONS	13	Down	0.00624151	0.0222341
REACTOME_ERCC6_CSB_AND_EHMT2_G9A_POSITIVELY_REGULATE_RRNA_EXPRESSION	77	Up	0.00626457	0.0223019
BIOCARTA_PTC1_PATHWAY	11	Up	0.00627712	0.0223069
KLEIN_TARGETS_OF_BCR_ABL1_FUSION	58	Down	0.00627773	0.0223069
REACTOME_ABORTIVE_ELONGATION_OF_HIV_1_TRANSCRIPT_IN_THE_ABSENCE_OF_TAT	25	Up	0.00627811	0.0223069
BILANGES_RAPAMYCIN_SENSITIVE_VIA_TSC1_AND_TSC2	95	Up	0.00632494	0.0224588
REACTOME_RHO_GTPASE_CYCLE	133	Down	0.00633296	0.0224728
REACTOME_NEGATIVE_REGULATION_OF_NOTCH4_SIGNALING	62	Up	0.00638665	0.0226488
DACOSTA_UV_RESPONSE_VIA_ERCC3_TTD_UP	86	Down	0.00640857	0.0227119
NIKOLSKY_BREAST_CANCER_21Q22_AMPLICON	16	Down	0.00644116	0.0228128
GAUSSMANN_MLL_AF4_FUSION_TARGETS_C_UP	227	Down	0.00648063	0.0229379
REACTOME_HIV_ELONGATION_ARREST_AND_RECOVERY	35	Up	0.00650982	0.0230155
REACTOME_SIGNAL_TRANSDUCTION_BY_L1	29	Down	0.00651149	0.0230155
KEGG_REGULATION_OF_ACTIN_CYTOSKELETON	181	Down	0.00651507	0.0230155
MOOTHA_GLYCOLYSIS	25	Up	0.00659667	0.0232872
XU_HGF_TARGETS_INDUCED_BY_AKT1_6HR	24	Down	0.00660451	0.0232872
ZHANG_ANTIVIRAL_RESPONSE_TO_RIBAVIRIN_UP	40	Down	0.00660535	0.0232872
NAGASHIMA_NRG1_SIGNALING_UP	198	Down	0.00660888	0.0232872
PACHER_TARGETS_OF_IGF1_AND_IGF2_UP	38	Down	0.0067069	0.0236175
BHAT_ESR1_TARGETS_VIA_AKT1_DN	89	Down	0.00672289	0.0236587
REACTOME_RMTS_METHYLATE_HISTONE_ARGININES	79	Up	0.00674075	0.0237065
DELPUECH_FOXO3_TARGETS_UP	86	Down	0.00676407	0.0237676
LI_PROSTATE_CANCER_EPIGENETIC	36	Down	0.00676675	0.0237676
DING_LUNG_CANCER_BY_MUTATION_RATE	32	Down	0.00677198	0.0237709
WENG_POR_TARGETS_LIVER_UP	43	Down	0.00679483	0.0238359
REACTOME_SUMOYLATION_OF_TRANSCRIPTION_COFACTORS	50	Up	0.00680527	0.0238574
PID_P53_REGULATION_PATHWAY	70	Up	0.00681098	0.0238622
ZHENG_GLIOBLASTOMA_PLASTICITY_UP	309	Down	0.00687238	0.024062
CHIARADONNA_NEOPLASTIC_TRANSFORMATION_KRAS_CDC25_UP	60	Down	0.00688332	0.0240813
REACTOME_CYTOCHROME_P450_ARRANGED_BY_SUBSTRATE_TYPE	26	Down	0.00688974	0.0240813
DAIRKEE_CANCER_PRONE_RESPONSE_BPA_E2	151	Up	0.00689097	0.0240813
MCDOWELL_ACUTE_LUNG_INJURY_DN	50	Down	0.0068964	0.024085
LIANG_SILENCED_BY_METHYLATION_2	73	Down	0.00690125	0.0240867
REACTOME_SHC1_EVENTS_IN_ERBB2_SIGNALING	23	Down	0.00696338	0.0242882
LEE_LIVER_CANCER_SURVIVAL_UP	133	Down	0.00697128	0.0243004
LINDGREN_BLADDER_CANCER_CLUSTER_3_UP	387	Up	0.00698473	0.0243319
REACTOME_TRANSCRIPTION_OF_E2F_TARGETS_UNDER_NEGATIVE_CONTROL_BY_P107_RBL1_AND_P130_RBL2_IN_COMPLEX_WITH_HDAC1	19	Up	0.00699409	0.0243492
HAN_SATB1_TARGETS_UP	528	Down	0.00707806	0.0246259
KEGG_O_GLYCAN_BIOSYNTHESIS	21	Down	0.00710215	0.0246672
KEGG_RETINOL_METABOLISM	19	Down	0.0071022	0.0246672
KIM_MYC_AMPLIFICATION_TARGETS_DN	142	Down	0.00710333	0.0246672
REACTOME_REGULATION_OF_MECP2_EXPRESSION_AND_ACTIVITY	37	Up	0.00712954	0.0247426
REACTOME_CONDENSATION_OF_PROPHASE_CHROMOSOMES	73	Up	0.00716654	0.0248554
CHEN_HOXA5_TARGETS_6HR_DN	8	Up	0.00720175	0.0249561
MCCOLLUM_GELDANAMYCIN_RESISTANCE_UP	11	Down	0.00720463	0.0249561
VANDESLUIS_COMMD1_TARGETS_GROUP_3_DN	29	Down	0.00725928	0.0251192
FERRANDO_T_ALL_WITH_MLL_ENL_FUSION_UP	123	Down	0.00726081	0.0251192
WONG_ENDMETRIUM_CANCER_UP	20	Down	0.00727061	0.0251373
OHM_EMBRYONIC_CARCINOMA_DN	8	Down	0.00727818	0.0251478
LY_AGING_MIDDLE_DN	36	Up	0.00728817	0.0251665
DASU_IL6_SIGNALING_SCAR_DN	25	Down	0.00732383	0.025269
SESTO_RESPONSE_TO_UV_C0	144	Up	0.00732701	0.025269
FERREIRA_EWINGS_SARCOMA_UNSTABLE_VS_STABLE_DN	96	Down	0.00734093	0.0253012
DOANE_BREAST_CANCER_ESR1_UP	98	Down	0.00738528	0.0254382
REACTOME_CELLULAR_RESPONSES_TO_EXTERNAL_STIMULI	613	Up	0.00746715	0.0257042
KARLSSON_TGFB1_TARGETS_DN	261	Down	0.00748269	0.0257416
REACTOME_POLYMERASE_SWITCHING_ON_THE_C_STRAND_OF_THE_TELOMERE	17	Up	0.00749624	0.0257721
TAKAYAMA_BOUND_BY_AR	9	Down	0.00751143	0.0258083
SHEN_SMARCA2_TARGETS_DN	220	Down	0.00754245	0.0258967
REACTOME_ANTIMICROBIAL_PEPTIDES	16	Down	0.00754656	0.0258967
REACTOME_UNWINDING_OF_DNA	12	Up	0.00756076	0.0259293
NAKAMURA_METASTASIS_MODEL_DN	41	Down	0.00757347	0.0259568
RAMASWAMY_METASTASIS_DN	70	Down	0.00758878	0.0259931
BIOCARTA_MCM_PATHWAY	18	Up	0.00759837	0.0260098
MCBRYAN_PUBERTAL_TGFB1_TARGETS_DN	64	Down	0.00761006	0.0260337
MIKKELSEN_NPC_WITH_LCP_H3K27ME3	4	Down	0.0076452	0.0261377
REACTOME_SYNTHESIS_OF_16_20_HYDROXYEICOSATETRAENOIC_ACIDS_HETE	6	Down	0.00768565	0.0262597
HEDENFALK_BREAST_CANCER_BRACX_DN	27	Up	0.00772448	0.026376
REACTOME_HSF1_DEPENDENT_TRANSACTIVATION	52	Down	0.00774692	0.0264363
PID_THROMBIN_PAR1_PATHWAY	47	Down	0.00776285	0.0264592
MOOTHA_VOXPHOS	88	Up	0.00776322	0.0264592
REACTOME_TP53_REGULATES_METABOLIC_GENES	87	Up	0.00779539	0.0265478
REACTOME_SYNTHESIS_OF_PG	7	Down	0.00779885	0.0265478
BIOCARTA_EDG1_PATHWAY	31	Down	0.00780649	0.0265575
REACTOME_PROCESSIVE_SYNTHESIS_ON_THE_LAGGING_STRAND	15	Up	0.0078124	0.0265584
REACTOME_APC_CDC20_MEDIATED_DEGRADATION_OF_NEK2A	27	Up	0.00781639	0.0265584
RIZ_ERYTHROID_DIFFERENTIATION_HEMGN	27	Down	0.00782334	0.0265656
MCCABE_HOXC6_TARGETS_DN	26	Down	0.00787235	0.0267156
PLASARI_TGFB1_SIGNALING_VIA_NFIC_10HR_DN	40	Down	0.00788095	0.0267284
SMID_BREAST_CANCER_BASAL_UP	704	Down	0.00790775	0.0268028
REACTOME_SCAVENGING_OF_HEME_FROM_PLASMA	12	Down	0.00797312	0.0270078
QI_HYPOXIA_TARGETS_OF_HIF1A_AND_FOXA2	47	Down	0.00801804	0.0271433
KEGG_SMALL_CELL_LUNG_CANCER	100	Down	0.00806403	0.0272822
RICKMAN_TUMOR_DIFFERENTIATED_MODERATELY_VS_POORLY_UP	146	Down	0.00809787	0.0273799
CHEOK_RESPONSE_TO_MERCAPTOPURINE_AND_HD_MTX_UP	5	Down	0.00813652	0.0274938
REACTOME_FORMYL_PEPTIDE_RECEPTORS_BIND_FORMYL_PEPTIDES_AND_MANY_OTHER_LIGANDS	6	Down	0.00819901	0.027688
SCHAEFFER_SOX9_TARGETS_IN_PROSTATE_DEVELOPMENT_UP	24	Down	0.00821043	0.0277096
AZARE_NEOPLASTIC_TRANSFORMATION_BY_STAT3_DN	16	Down	0.00822941	0.0277566
REACTOME_METABOLISM_OF_ANGIOTENSINOGEN_TO_ANGIOTENSINS	8	Down	0.0082521	0.0278162
REACTOME_P2Y_RECEPTORS	7	Down	0.00826989	0.0278591
ACEVEDO_LIVER_TUMOR_VS_NORMAL_ADJACENT_TISSUE_DN	255	Down	0.00830926	0.0279747
SHEN_SMARCA2_TARGETS_UP	506	Up	0.0083281	0.028021
IIZUKA_LIVER_CANCER_PROGRESSION_L0_L1_UP	24	Down	0.00834379	0.0280567
ACEVEDO_METHYLATED_IN_LIVER_CANCER_DN	679	Down	0.00835629	0.0280816
REACTOME_PROCESSIVE_SYNTHESIS_ON_THE_C_STRAND_OF_THE_TELOMERE	13	Up	0.00838107	0.028137
KANNAN_TP53_TARGETS_UP	76	Down	0.00838298	0.028137
KEGG_OOCYTE_MEIOSIS	96	Up	0.00843136	0.0282708
VALK_AML_CLUSTER_12	34	Down	0.00843307	0.0282708
REACTOME_RESPONSE_OF_MTB_TO_PHAGOCYTOSIS	28	Up	0.00843988	0.0282764
REACTOME_SIGNAL_AMPLIFICATION	27	Down	0.00845619	0.0283139
KEGG_ALZHEIMERS_DISEASE	154	Up	0.00846333	0.0283183
REACTOME_SCF_SKP2_MEDIATED_DEGRADATION_OF_P27_P21	62	Up	0.00846777	0.0283183
GHANDHI_BYSTANDER_IRRADIATION_DN	17	Down	0.00847625	0.0283295
SHI_SPARC_TARGETS_UP	26	Down	0.00848454	0.0283349
REACTOME_DISPLACEMENT_OF_DNA_GLYCOSYLASE_BY_APEX1	10	Up	0.00848815	0.0283349
MATHEW_FANCONI_ANEMIA_GENES	11	Up	0.00851975	0.0284232
KEGG_HOMOLOGOUS_RECOMBINATION	27	Up	0.00852813	0.0284233
REACTOME_ANTI_INFLAMMATORY_RESPONSE_FAVOURING_LEISHMANIA_PARASITE_INFECTION	95	Down	0.00853159	0.0284233
ELVIDGE_HYPOXIA_BY_DMOG_UP	164	Down	0.00853523	0.0284233
REACTOME_ATF4_ACTIVATES_GENES_IN_RESPONSE_TO_ENDOPLASMIC_RETICULUM_STRESS	26	Up	0.00859983	0.0286212
LEIN_PONS_MARKERS	88	Down	0.00864465	0.0287427
DANG_BOUND_BY_MYC	1324	Up	0.00864676	0.0287427
REACTOME_DOWNSTREAM_SIGNALING_EVENTS_OF_B_CELL_RECEPTOR_BCR	88	Up	0.00865464	0.0287515
HUTTMANN_B_CLL_POOR_SURVIVAL_UP	338	Down	0.00866808	0.0287789
BAE_BRCA1_TARGETS_UP	109	Down	0.00867506	0.0287847
WIERENGA_PML_INTERACTOME	65	Up	0.00875492	0.0290323
REACTOME_EARLY_PHASE_OF_HIV_LIFE_CYCLE	16	Up	0.00878997	0.029131
REACTOME_NEUROTRANSMITTER_CLEARANCE	11	Down	0.00881853	0.0292081
CHEMELLO_SOLEUS_VS_EDL_MYOFIBERS_UP	20	Down	0.00884535	0.0292793
REACTOME_ANTIVIRAL_MECHANISM_BY_IFN_STIMULATED_GENES	96	Up	0.00894037	0.0295761
BRUECKNER_TARGETS_OF_MIRLET7A3_UP	129	Down	0.00896563	0.0296419
SCHLOSSER_SERUM_RESPONSE_AUGMENTED_BY_MYC	128	Up	0.00897262	0.0296473
MATTIOLI_MULTIPLE_MYELOMA_WITH_14Q32_TRANSLOCATIONS	46	Down	0.00898067	0.0296561
DURAND_STROMA_NS_UP	242	Down	0.00900209	0.0297002
REACTOME_XENOBIOTICS	5	Down	0.0090048	0.0297002
REACTOME_DEPOSITION_OF_NEW_CENPA_CONTAINING_NUCLEOSOMES_AT_THE_CENTROMERE	72	Up	0.00901352	0.0297112
GRAESSMANN_RESPONSE_TO_MC_AND_DOXORUBICIN_DN	924	Up	0.00903537	0.0297655
REACTOME_DEFECTIVE_B4GALT1_CAUSES_B4GALT1_CDG_CDG_2D	3	Down	0.00906177	0.0298346
REACTOME_LEISHMANIA_INFECTION	187	Down	0.00912155	0.0300135
BIOCARTA_MCALPAIN_PATHWAY	27	Down	0.00930623	0.030603
WHITFIELD_CELL_CYCLE_G1_S	150	Up	0.00932163	0.0306354
STREICHER_LSM1_TARGETS_UP	51	Down	0.00934633	0.0306982
ONDER_CDH1_TARGETS_3_UP	21	Down	0.00937328	0.0307685
CREIGHTON_ENDOCRINE_THERAPY_RESISTANCE_5	558	Down	0.00939761	0.03083
KEGG_TYPE_I_DIABETES_MELLITUS	32	Down	0.00944729	0.0309578
WORSCHECH_TUMOR_EVASION_AND_TOLEROGENICITY_UP	31	Down	0.00945245	0.0309578
STAEGE_EWING_FAMILY_TUMOR	23	Down	0.00945342	0.0309578
BIDUS_METASTASIS_DN	178	Down	0.00950905	0.0311216
RHEIN_ALL_GLUCOCORTICOID_THERAPY_DN	459	Up	0.00953273	0.0311806
ZHAN_MULTIPLE_MYELOMA_CD2_UP	52	Down	0.00962129	0.0314453
WANG_BARRETTS_ESOPHAGUS_AND_ESOPHAGUS_CANCER_DN	26	Down	0.00962508	0.0314453
BIOCARTA_IFNA_PATHWAY	10	Down	0.00968279	0.0316027
KEGG_TRYPTOPHAN_METABOLISM	32	Down	0.00968468	0.0316027
BOYAULT_LIVER_CANCER_SUBCLASS_G23_UP	59	Up	0.00970803	0.0316546
PLASARI_TGFB1_SIGNALING_VIA_NFIC_1HR_UP	41	Down	0.00971207	0.0316546
PEPPER_CHRONIC_LYMPHOCYTIC_LEUKEMIA_UP	32	Down	0.00972231	0.0316692
KYNG_DNA_DAMAGE_BY_4NQO_OR_GAMMA_RADIATION	20	Down	0.00978673	0.0318603
VECCHI_GASTRIC_CANCER_EARLY_UP	472	Up	0.00986341	0.032091
DER_IFN_BETA_RESPONSE_UP	160	Down	0.00988752	0.0321505
REACTOME_HSP90_CHAPERONE_CYCLE_FOR_STEROID_HORMONE_RECEPTORS_SHR	54	Up	0.0099082	0.0321987
NIKOLSKY_OVERCONNECTED_IN_BREAST_CANCER	29	Down	0.0100936	0.0327819
GRANDVAUX_IRF3_TARGETS_UP	16	Down	0.0101097	0.0328148
BIOCARTA_EPHA4_PATHWAY	22	Down	0.0101994	0.0330865
TRAYNOR_RETT_SYNDROM_UP	34	Down	0.0102232	0.0331307
CROONQUIST_NRAS_VS_STROMAL_STIMULATION_UP	47	Down	0.010225	0.0331307
REACTOME_SEMA4D_MEDIATED_INHIBITION_OF_CELL_ATTACHMENT_AND_MIGRATION	15	Down	0.0103381	0.0334775
REACTOME_HDACS_DEACETYLATE_HISTONES	91	Up	0.0103635	0.0335402
YAO_TEMPORAL_RESPONSE_TO_PROGESTERONE_CLUSTER_17	218	Up	0.0104521	0.033807
GRUETZMANN_PANCREATIC_CANCER_UP	487	Down	0.0105115	0.0339635
REACTOME_PROCESSING_AND_ACTIVATION_OF_SUMO	10	Up	0.0105128	0.0339635
BIOCARTA_PPARG_PATHWAY	9	Down	0.0105857	0.0341791
REACTOME_FOLDING_OF_ACTIN_BY_CCT_TRIC	11	Up	0.0106724	0.0344387
AMIT_SERUM_RESPONSE_120_MCF10A	79	Down	0.0107844	0.0347798
CUI_TCF21_TARGETS_2_DN	1158	Down	0.0107935	0.034789
ENGELMANN_CANCER_PROGENITORS_DN	65	Down	0.0108145	0.0348361
GAURNIER_PSMD4_TARGETS	45	Down	0.010864	0.0349751
LAIHO_COLORECTAL_CANCER_SERRATED_UP	150	Down	0.0108811	0.0350098
HASLINGER_B_CLL_WITH_MUTATED_VH_GENES	22	Down	0.0109529	0.0352202
REACTOME_ESTROGEN_DEPENDENT_GENE_EXPRESSION	166	Up	0.0110748	0.0355917
MATZUK_CUMULUS_EXPANSION	4	Down	0.0110865	0.0356084
DITTMER_PTHLH_TARGETS_UP	158	Down	0.0111213	0.0356993
YEMELYANOV_GR_TARGETS_DN	15	Down	0.0111876	0.0358913
ZWANG_CLASS_1_TRANSIENTLY_INDUCED_BY_EGF	648	Down	0.0113177	0.0362708
PYEON_HPV_POSITIVE_TUMORS_UP	104	Up	0.011319	0.0362708
FUJII_YBX1_TARGETS_DN	243	Up	0.0113456	0.0363348
RUTELLA_RESPONSE_TO_CSF2RB_AND_IL4_DN	352	Down	0.0113862	0.0364438
REACTOME_DEFECTIVE_CSF2RB_CAUSES_PULMONARY_SURFACTANT_METABOLISM_DYSFUNCTION_5_SMDP5	5	Down	0.0114167	0.0365109
KEGG_ARACHIDONIC_ACID_METABOLISM	28	Down	0.0114258	0.0365109
REACTOME_PROCESSING_OF_INTRONLESS_PRE_MRNAS	22	Up	0.0114283	0.0365109
STEIN_ESTROGEN_RESPONSE_NOT_VIA_ESRRA	16	Down	0.0114336	0.0365109
SASSON_RESPONSE_TO_FORSKOLIN_DN	116	Down	0.0114422	0.036517
SMIRNOV_RESPONSE_TO_IR_6HR_UP	225	Down	0.0114575	0.0365449
RODRIGUES_THYROID_CARCINOMA_DN	119	Down	0.0114774	0.0365871
BRUNO_HEMATOPOIESIS	94	Down	0.0115542	0.0368107
REACTOME_MRNA_DECAY_BY_5_TO_3_EXORIBONUCLEASE	15	Up	0.0116044	0.0369494
LOPEZ_MESOTELIOMA_SURVIVAL_TIME_DN	11	Down	0.0116385	0.0370363
MIKKELSEN_MEF_HCP_WITH_H3_UNMETHYLATED	141	Down	0.0117208	0.0372769
BIOCARTA_CARDIACEGF_PATHWAY	26	Down	0.011756	0.0373672
NADELLA_PRKAR1A_TARGETS_DN	13	Down	0.0117758	0.0374085
MULLIGHAN_MLL_SIGNATURE_1_DN	263	Down	0.0118346	0.0375663
REACTOME_POU5F1_OCT4_SOX2_NANOG_ACTIVATE_GENES_RELATED_TO_PROLIFERATION	11	Down	0.01184	0.0375663
REACTOME_DEFECTIVE_CFTR_CAUSES_CYSTIC_FIBROSIS	60	Up	0.0118459	0.0375663
REACTOME_DEGRADATION_OF_DVL	58	Up	0.0118822	0.0376599
SOTIRIOU_BREAST_CANCER_GRADE_1_VS_3_DN	56	Down	0.0118999	0.0376944
VERHAAK_GLIOBLASTOMA_PRONEURAL	217	Down	0.0119529	0.0378407
WATANABE_RECTAL_CANCER_RADIOTHERAPY_RESPONSIVE_UP	143	Up	0.0120266	0.0380521
PETRETTO_BLOOD_PRESSURE_UP	16	Down	0.0121109	0.0382968
AMIT_EGF_RESPONSE_40_MCF10A	20	Down	0.0121353	0.0383454
GALE_APL_WITH_FLT3_MUTATED_DN	29	Down	0.0121402	0.0383454
BIOCARTA_BARD1_PATHWAY	8	Up	0.0121684	0.0384126
REACTOME_ENDOSOMAL_VACUOLAR_PATHWAY	17	Down	0.01218	0.0384273
FOSTER_TOLERANT_MACROPHAGE_UP	189	Down	0.0122084	0.0384949
SLEBOS_HEAD_AND_NECK_CANCER_WITH_HPV_UP	79	Up	0.0122257	0.0385274
REACTOME_ACYL_CHAIN_REMODELLING_OF_PS	13	Down	0.0122545	0.0385961
REACTOME_SIGNALING_BY_ROBO_RECEPTORS	233	Up	0.012313	0.0387581
REACTOME_PI3K_AKT_ACTIVATION	12	Down	0.0123876	0.0389708
FERRARI_RESPONSE_TO_FENRETINIDE_UP	22	Down	0.0124713	0.0391735
REACTOME_SUMO_IS_CONJUGATED_TO_E1_UBA2_SAE1	5	Up	0.012475	0.0391735
PID_EPHRINB_REV_PATHWAY	39	Down	0.0124787	0.0391735
NOUZOVA_METHYLATED_IN_APL	66	Down	0.0124936	0.0391735
LEE_DOUBLE_POLAR_THYMOCYTE	21	Down	0.0124941	0.0391735
PEDERSEN_METASTASIS_BY_ERBB2_ISOFORM_3	20	Down	0.0124946	0.0391735
DOANE_BREAST_CANCER_ESR1_DN	29	Down	0.0125808	0.0394003
IYENGAR_RESPONSE_TO_ADIPOCYTE_FACTORS	13	Down	0.0125813	0.0394003
REACTOME_ADP_SIGNALLING_THROUGH_P2Y_PURINOCEPTOR_12	16	Down	0.0126239	0.0395113
GALLUZZI_PREVENT_MITOCHONDIAL_PERMEABILIZATION	13	Up	0.0127542	0.0398967
RIZ_ERYTHROID_DIFFERENTIATION	107	Up	0.012914	0.0403736
DAVICIONI_PAX_FOXO1_SIGNATURE_IN_ARMS_DN	22	Down	0.0129226	0.0403777
REACTOME_POLYMERASE_SWITCHING	14	Up	0.0129384	0.0403847
SIG_REGULATION_OF_THE_ACTIN_CYTOSKELETON_BY_RHO_GTPASES	42	Down	0.0129395	0.0403847
LUI_THYROID_CANCER_CLUSTER_4	14	Down	0.0130255	0.04063
LASTOWSKA_NEUROBLASTOMA_COPY_NUMBER_UP	194	Up	0.0131266	0.0409224
BIOCARTA_MSP_PATHWAY	6	Down	0.0132377	0.0412453
REACTOME_RA_BIOSYNTHESIS_PATHWAY	17	Down	0.0133367	0.0415304
HOSHIDA_LIVER_CANCER_LATE_RECURRENCE_DN	62	Down	0.0133575	0.0415716
REACTOME_COOPERATION_OF_PREFOLDIN_AND_TRIC_CCT_IN_ACTIN_AND_TUBULIN_FOLDING	28	Up	0.0134617	0.0418725
KEGG_ADHERENS_JUNCTION	87	Down	0.0134763	0.0418887
REACTOME_SLC_TRANSPORTER_DISORDERS	77	Up	0.0134821	0.0418887
REACTOME_FGFR3_LIGAND_BINDING_AND_ACTIVATION	3	Down	0.0135004	0.041922
HAHTOLA_MYCOSIS_FUNGOIDES_DN	20	Down	0.0136137	0.0422499
MCCABE_HOXC6_TARGETS_CANCER_UP	34	Down	0.0136222	0.0422526
REACTOME_SIGNALLING_TO_P38_VIA_RIT_AND_RIN	6	Down	0.0136848	0.0424229
GOUYER_TUMOR_INVASIVENESS	10	Down	0.0137607	0.0426223
FLORIO_HUMAN_NEOCORTEX	35	Down	0.0137646	0.0426223
BIOCARTA_LDL_PATHWAY	7	Down	0.0138686	0.0429204
KEGG_VASCULAR_SMOOTH_MUSCLE_CONTRACTION	84	Down	0.0139684	0.0432051
REACTOME_MITOTIC_TELOPHASE_CYTOKINESIS	14	Up	0.0139987	0.0432745
INGA_TP53_TARGETS	21	Down	0.014087	0.0435231
WANG_LSD1_TARGETS_UP	24	Down	0.0140962	0.0435271
REACTOME_ATTENUATION_PHASE	42	Down	0.0141472	0.0436601
MILI_PSEUDOPODIA_HAPTOTAXIS_DN	837	Down	0.0142004	0.0437999
REACTOME_DEFECTIVE_GALNT3_CAUSES_FAMILIAL_HYPERPHOSPHATEMIC_TUMORAL_CALCINOSIS_HFTC	3	Down	0.0142469	0.0439188
PID_VEGF_VEGFR_PATHWAY	6	Down	0.0142886	0.0440226
YAMASHITA_LIVER_CANCER_WITH_EPCAM_DN	7	Down	0.0143063	0.0440526
BROWN_MYELOID_CELL_DEVELOPMENT_DN	136	Up	0.0143414	0.044136
RODRIGUES_NTN1_AND_DCC_TARGETS	38	Down	0.0143687	0.0441954
MARTINEZ_RB1_AND_TP53_TARGETS_UP	721	Down	0.0144655	0.0444683
RORIE_TARGETS_OF_EWSR1_FLI1_FUSION_DN	26	Down	0.0145494	0.0447014
HASINA_NOL7_TARGETS_UP	13	Down	0.0145627	0.0447171
MARSON_FOXP3_TARGETS_UP	89	Down	0.0145707	0.0447171
SEMBA_FHIT_TARGETS_DN	9	Up	0.0145799	0.0447203
FRASOR_RESPONSE_TO_ESTRADIOL_UP	37	Down	0.0145976	0.0447497
REACTOME_TRANSCRIPTIONAL_ACTIVITY_OF_SMAD2_SMAD3_SMAD4_HETEROTRIMER	56	Up	0.0146836	0.0449885
KEGG_NICOTINATE_AND_NICOTINAMIDE_METABOLISM	25	Down	0.0146981	0.0449909
KUMAMOTO_RESPONSE_TO_NUTLIN_3A_DN	13	Up	0.0147007	0.0449909
PID_AVB3_OPN_PATHWAY	46	Down	0.0147376	0.0450787
RODRIGUES_THYROID_CARCINOMA_ANAPLASTIC_DN	604	Down	0.0147582	0.0450939
REACTOME_TRANSPORT_OF_ORGANIC_ANIONS	4	Down	0.0147589	0.0450939
NAKAMURA_METASTASIS	54	Down	0.0149098	0.0455297
TURASHVILI_BREAST_DUCTAL_CARCINOMA_VS_LOBULAR_NORMAL_UP	91	Down	0.0149635	0.0456686
YOSHIMURA_MAPK8_TARGETS_UP	1001	Down	0.0150017	0.0457596
CHEMNITZ_RESPONSE_TO_PROSTAGLANDIN_E2_DN	353	Down	0.0150305	0.0458223
KESHELAVA_MULTIPLE_DRUG_RESISTANCE	94	Down	0.0150434	0.0458362
MEINHOLD_OVARIAN_CANCER_LOW_GRADE_DN	26	Up	0.0150874	0.045945
HUI_MAPK14_TARGETS_UP	21	Down	0.0151388	0.046059
SHETH_LIVER_CANCER_VS_TXNIP_LOSS_PAM1	293	Down	0.0151416	0.046059
AMIT_EGF_RESPONSE_40_HELA	57	Down	0.015192	0.046187
PEREZ_TP53_AND_TP63_TARGETS	260	Down	0.0152075	0.0462033
CREIGHTON_ENDOCRINE_THERAPY_RESISTANCE_3	775	Down	0.0152141	0.0462033
TORCHIA_TARGETS_OF_EWSR1_FLI1_FUSION_DN	419	Down	0.0152336	0.0462371
REACTOME_COMMON_PATHWAY_OF_FIBRIN_CLOT_FORMATION	8	Down	0.0152495	0.04626
REACTOME_DEFECTIVE_CHST6_CAUSES_MCDC1	2	Down	0.0153209	0.046451
ZHANG_BREAST_CANCER_PROGENITORS_DN	185	Down	0.0154484	0.0468118
COLIN_PILOCYTIC_ASTROCYTOMA_VS_GLIOBLASTOMA_UP	44	Down	0.0154735	0.046862
CHEN_ETV5_TARGETS_SERTOLI	27	Down	0.0154887	0.0468823
REACTOME_LGI_ADAM_INTERACTIONS	4	Down	0.0155484	0.0470372
MORI_PRE_BI_LYMPHOCYTE_UP	114	Up	0.0155657	0.0470639
RAHMAN_TP53_TARGETS_PHOSPHORYLATED	27	Up	0.015587	0.0470924
NIKOLSKY_BREAST_CANCER_11Q12_Q14_AMPLICON	160	Down	0.0155922	0.0470924
WIERENGA_STAT5A_TARGETS_GROUP2	59	Down	0.0156115	0.0471248
REACTOME_INTERLEUKIN_27_SIGNALING	11	Down	0.0156457	0.0472023
REACTOME_LTC4_CYSLTR_MEDIATED_IL4_PRODUCTION	3	Down	0.0156699	0.0472495
BORCZUK_MALIGNANT_MESOTHELIOMA_UP	401	Up	0.0157427	0.0474429
LUCAS_HNF4A_TARGETS_UP	69	Down	0.015775	0.0475145
REACTOME_ABC_FAMILY_PROTEINS_MEDIATED_TRANSPORT	89	Up	0.0157853	0.0475196
DAZARD_UV_RESPONSE_CLUSTER_G1	91	Down	0.0158189	0.0475852
REACTOME_CS_DS_DEGRADATION	10	Down	0.0158272	0.0475852
REACTOME_METABOLISM_OF_POLYAMINES	58	Up	0.015833	0.0475852
PID_TXA2PATHWAY	72	Down	0.0158573	0.0476316
GALINDO_IMMUNE_RESPONSE_TO_ENTEROTOXIN	94	Down	0.0158657	0.0476316
KEGG_BASAL_CELL_CARCINOMA	36	Down	0.0158959	0.0476743
POMEROY_MEDULLOBLASTOMA_DESMOPLASIC_VS_CLASSIC_UP	80	Down	0.0158972	0.0476743
LY_AGING_PREMATURE_DN	52	Up	0.0159941	0.0479387
VANTVEER_BREAST_CANCER_BRCA1_UP	45	Up	0.0160376	0.0480215
REACTOME_APOBEC3G_MEDIATED_RESISTANCE_TO_HIV_1_INFECTION	7	Up	0.0160391	0.0480215
SATO_SILENCED_EPIGENETICALLY_IN_PANCREATIC_CANCER	37	Down	0.0161731	0.0483735
COLLIS_PRKDC_SUBSTRATES	37	Up	0.0161742	0.0483735
PID_RANBP2_PATHWAY	16	Up	0.0162259	0.0484966
GRASEMANN_RETINOBLASTOMA_WITH_6P_AMPLIFICATION	19	Up	0.0162329	0.0484966
WINTER_HYPOXIA_METAGENE	273	Down	0.0162671	0.0485724
ULE_SPLICING_VIA_NOVA2	63	Down	0.0162938	0.0486258
GARGALOVIC_RESPONSE_TO_OXIDIZED_PHOSPHOLIPIDS_RED_DN	41	Down	0.0163355	0.048724
REACTOME_RECYCLING_OF_EIF2_GDP	9	Up	0.0163516	0.0487456
KEGG_CITRATE_CYCLE_TCA_CYCLE	30	Up	0.0164145	0.0489066
MATTHEWS_SKIN_CARCINOGENESIS_VIA_JUN	12	Down	0.0164306	0.0489282
REACTOME_SUMO_IS_TRANSFERRED_FROM_E1_TO_E2_UBE2I_UBC9	7	Up	0.0164848	0.049054
VALK_AML_WITH_EVI1	26	Down	0.0164906	0.049054
KAPOSI_LIVER_CANCER_MET_DN	7	Down	0.0165153	0.049101
REACTOME_TRANSCRIPTIONAL_REGULATION_OF_PLURIPOTENT_STEM_CELLS	25	Down	0.0165918	0.0493005
OHGUCHI_LIVER_HNF4A_TARGETS_UP	51	Down	0.0166003	0.0493005
DACOSTA_UV_RESPONSE_VIA_ERCC3_TTD_DN	135	Down	0.0166876	0.0495333
SHI_SPARC_TARGETS_DN	14	Down	0.0167812	0.0497708
REACTOME_NUCLEAR_RECEPTOR_TRANSCRIPTION_PATHWAY	33	Down	0.0167857	0.0497708
HOLLEMAN_VINCRISTINE_RESISTANCE_ALL_DN	24	Up	0.0168249	0.0498513
BIOCARTA_EGFR_SMRTE_PATHWAY	17	Down	0.0168309	0.0498513
YIH_RESPONSE_TO_ARSENITE_C5	9	Down	0.0168654	0.0499267
