# Supplementary material for: Generation of a CRISPR activation mouse that enables modelling of aggressive lymphoma and interrogation of venetoclax resistance
Source: Nat Commun. 2022 Aug 12;13:4739. doi: 10.1038/s41467-022-32485-9 (PMC9374748; doi:10.1038/s41467-022-32485-9)
Supplement: Supplementary file 5 — Supplementary Data 2 [file 41467_2022_32485_MOESM5_ESM.xlsx]

## Sheet: 214 Enriched sgRNAs
Symbol	logFC	AveExpr	t	P.Value	FDR	sgRNA
Bcl2a1b	20.3401	5.58642	4.18454	0.00194158	0.0480521	TTCTCGTCACTTATGTGCGT
Bcl2a1a	18.3686	4.273	3.92943	0.00291225	0.0480521	CTCCTTCACAGTCTGAACTT

## Sheet: 216 Enriched sgRNAs
Symbol	logFC	AveExpr	t	P.Value	FDR	sgRNA
Bcl2a1d	27.7418	10.0975	5.36441	1.5665e-07	8.2054e-06	CTCCTTCAGAGTCTGAACTT
Bcl2a1d	27.4767	5.75966	5.22893	3.0964e-07	8.2054e-06	GCAAAGATAGGTCTTGTCAG
Bcl2a1d	26.0717	5.85697	4.95221	1.1934e-06	2.1083e-05	AGCCAAAGTTCAGACTCTGA
Bcl2l1	23.8783	11.6203	4.62118	5.5527e-06	7.3573e-05	TCCTCCATCGACCAGATCGA
Bcl2l1	23.3249	2.84655	4.48507	1.0194e-05	0.00010381	GCCGCCCTCGATCTGGTCGA
Bcl2a1a	23.3489	8.13598	4.45273	1.1752e-05	0.00010381	AGCCAAAGTTCAGACTGTGA
Bcl2l1	21.6395	2.35602	4.20945	3.3354e-05	0.00025254	GCCCTCGATCTGGTCGATGG
1700061G19Rik	21.517	8.41009	4.0732	5.8602e-05	0.00038824	TATGACCAGAAGGGGACCTT
Mcl1	20.8427	5.73636	3.98147	8.4922e-05	0.0005001	TTCCGGCCGGAGCGCTCTCG
Nek6	20.1096	11.7675	3.8239	0.00015806	0.00083774	GACGATCAGGCACCCAGGCT
Sprr2k	19.2756	5.82413	3.69289	0.00026089	0.00125699	TAAGAAGGACTCCCCCAAAT
Prr22	18.1083	6.20778	3.44712	0.00064282	0.00270371	TGGGTTCCGGGGGAGGGGGA
Bcl2a1a	18.124	14.3459	3.43837	0.00066317	0.00270371	CTCCTTCACAGTCTGAACTT
Gm765	17.6416	4.25018	3.39317	0.00077826	0.00281227	AACTTGCGGCTGAGAGTTGT
Dmxl2	17.5643	2.32511	3.3868	0.00079592	0.00281227	CGCCGGAGAGCGCGCAAGCG
Ehf	16.563	3.02303	3.15063	0.00178411	0.00578336	CCGGGCAGCCAATCAGAGGA
Kif23	16.559	2.49136	3.13886	0.00185504	0.00578336	GGCCGTGCCAGCGCTCCCCG
Btbd17	16.165	3.969	3.10887	0.00204783	0.00589784	GACCAGCTTCAACCAATCCA
Obp2a	16.3741	2.4183	3.09321	0.00215565	0.00589784	CACATCCATCATGGAGCTGA
Hes7	16.0801	4.90463	3.08343	0.0022256	0.00589784	AGGGTTAGGGGTAGATTGTG
Golt1a	16.0671	5.71474	2.99904	0.00292212	0.00737486	AGCCATTTGTGTGGGGAATG
Ccl8	15.5459	3.25681	2.90874	0.00388443	0.00935794	TGAGATGATTTCCCGGCAGC
Kcnk13	14.8178	4.3917	2.82003	0.00510338	0.0115892	TAAACAGCGATGCTTCTACC
Defb22	15.0363	4.90289	2.81083	0.00524795	0.0115892	CAACCATGACCTCAGTCCAT
Dcaf10	14.3913	4.26886	2.77612	0.00582715	0.0123535	AGCCCTGTGTGTGCAATGTA
Fli1	14.6025	5.40177	2.72252	0.00683608	0.0139351	GCGAAAAGCAGGGCGAGGAG
Vmn2r57	13.4634	2.86401	2.57383	0.0105104	0.0206316	ATGCCCATCCATAAGACTGA
Chchd5	13.2	2.87681	2.52632	0.0120114	0.0219432	CTCCTCCCGGATAGGCAGTG
Mfsd2a	13.259	3.96301	2.52367	0.0121005	0.0219432	GTAGTTAGGAGCACGCGGTG
Zfp526	13.0624	3.88721	2.5045	0.0127625	0.0219432	CGCAGACACCAGTGCCCTGG
Irs3	13.0985	2.2699	2.50247	0.0128347	0.0219432	AAATTCCTGCACTCGGGCGT
Serpinb10	12.926	4.34449	2.46753	0.014131	0.0234044	CTGGAAAAGGAAGAGTGTTC
4921517O11Rik	12.7637	2.91402	2.42672	0.0157914	0.0246716	CTGGCATAGAGGGTGAGTAG
Gm6109	12.6848	3.09011	2.41178	0.0164409	0.0246716	TCTAAGTTTGAGGACAGATT
Prmt8	12.686	3.79537	2.40795	0.0166115	0.0246716	CTTCTAACGAGGGCAAGCAC
Slc30a4	12.6247	2.35546	2.40111	0.0169191	0.0246716	CTCGGCGCGCCCCCAAGCGG
Shmt2	12.7221	3.01165	2.39446	0.0172236	0.0246716	TTTCCCATCTATACAAGTCC
Btbd35f30	12.474	2.41324	2.37124	0.0183241	0.0255573	GAAGGGGAAGGAGGAGGGAG
Tal2	12.4043	2.84276	2.34296	0.0197473	0.0263121	CTTGGCTGCTGCACTTGGGA
Evi2a	12.1343	2.2051	2.34084	0.0198582	0.0263121	ATAAACAATAAGCCATAGGT
5830469G19Rik	12.2708	3.34086	2.32783	0.0205484	0.0265626	GTGTCTCGGGCCTGCTCTAA
Psmg2	12.1535	2.58516	2.293	0.0225004	0.0283933	AGTCCTCGACCTACGCCCCC
Adck5	12.0252	2.83843	2.28074	0.0232249	0.028626	CTTGGTAAAGACTCATCACT
Mrpl41	12.0329	3.16371	2.25947	0.0245307	0.0295483	GCCCAGCCTCAGCCGAGCGG
Btnl1	12.011	3.37247	2.2453	0.0254355	0.0298014	AGGTCTGGTGGTCAGATTGG
2010315B03Rik	11.9709	2.95981	2.23872	0.0258653	0.0298014	TGGCCCAGGTTTCACGACCA
4933409L14Rik	11.3796	3.54021	2.17054	0.0307056	0.0345344	TGTCACAATCCATGTTCCCT
Adm	11.3973	4.29517	2.16312	0.0312764	0.0345344	AGCTTGCCTGTGGGTATGGG
Sdk1	10.723	3.4482	2.06936	0.0393195	0.0425292	AAAACAAGCGAGCGCCGTGG
