# Supplementary material for: Generation of a CRISPR activation mouse that enables modelling of aggressive lymphoma and interrogation of venetoclax resistance
Source: Nat Commun. 2022 Aug 12;13:4739. doi: 10.1038/s41467-022-32485-9 (PMC9374748; doi:10.1038/s41467-022-32485-9)
Supplement: Supplementary file 8 — Source Data [file 41467_2022_32485_MOESM8_ESM.xlsx]

## Sheet: Figure 1b
Figure 1b

## Sheet: Figure 1c
Figure 1c														Two-way ANOVA	P values	Two-way ANOVA	P values
														DMSO		DMSO
	EMRK-1184 pdCas9a-SAM			Bcl-2 sgRNA1			Bcl-2 sgRNA2			Bcl-2 sgRNA3				EMRK-1184 dCas9 vs. Bcl-2 sgRNA1	>0.9999	MRE-721 dCas9 vs. Bcl-2 sgRNA1	>0.9999
DMSO	100	100	100	100	100	100	100	100	100	100	100	100		EMRK-1184 dCas9 vs. Bcl-2 sgRNA2	>0.9999	MRE-721 dCas9 vs. Bcl-2 sgRNA2	>0.9999
0.1 μM	68.1844	87.464	87.6657	91.7012	89.676	94.7795	87.288	88.6781	86.1077	94.5243	91.9047	90.9769		EMRK-1184 dCas9 vs. Bcl-2 sgRNA3	>0.9999	MRE-721 dCas9 vs. Bcl-2 sgRNA3	>0.9999
0.2 μM	46.5418	45.5908	48.5591	77.7948	76.2286	75.0135	75.9311	74.4623	68.9544	81.2352	82.354	78.2336
0.3 μM	14.8568	16.3689	15.7628	58.4878	51.8722	51.2241	54.6337	54.5288	43.9587	71.6573	68.6556	72.4213		0.1 μM		0.1 μM
0.5 μM	0.37464	0.893372	0.403458	23.8164	28.6229	30.6481	24.8907	24.1825	24.8645	41.9138	35.7468	36.9201		EMRK-1184 dCas9 vs. Bcl-2 sgRNA1	0.0012	MRE-721 dCas9 vs. Bcl-2 sgRNA1	<0.0001
														EMRK-1184 dCas9 vs. Bcl-2 sgRNA2	0.0841	MRE-721 dCas9 vs. Bcl-2 sgRNA2	<0.0001
														EMRK-1184 dCas9 vs. Bcl-2 sgRNA3	0.0008	MRE-721 dCas9 vs. Bcl-2 sgRNA3	<0.0001
	MRE-721 pdCas9a-SAM			Bcl-2 sgRNA1			Bcl-2 sgRNA2			Bcl-2 sgRNA3
DMSO	100	100	100	100	100	100	100	100	100	100	100	100		0.2 μM		0.5 μM
0.1 μM	93.6681	94.214	94.6725	100.022	100	100.087	98.9083	98.821	98.8428	97.3362	98.2314	98.0786		EMRK-1184 dCas9 vs. Bcl-2 sgRNA1	<0.0001	MRE-721 dCas9 vs. Bcl-2 sgRNA1	<0.0001
0.5 μM	41.7686	41.7467	40.8079	84.0393	83.2969	84.3886	85.0873	85.0655	85.1965	76.6594	75.5677	79.0611		EMRK-1184 dCas9 vs. Bcl-2 sgRNA2	<0.0001	MRE-721 dCas9 vs. Bcl-2 sgRNA2	<0.0001
1 μM	2.70742	2.51092	2.1179	48.952	50.4585	50.5022	48.0131	49.3668	48.2096	34.2795	34.083	33.69		EMRK-1184 dCas9 vs. Bcl-2 sgRNA3	<0.0001	MRE-721 dCas9 vs. Bcl-2 sgRNA3	<0.0001
2.5 μM	0.0218341	0.0294736	0	1.22271	1.33188	0.895197	0.436681	0.58952	0.393013	0.152838	0.174672	0.131004
														0.3 μM		1 μM
														EMRK-1184 dCas9 vs. Bcl-2 sgRNA1	<0.0001	MRE-721 dCas9 vs. Bcl-2 sgRNA1	<0.0001
														EMRK-1184 dCas9 vs. Bcl-2 sgRNA2	<0.0001	MRE-721 dCas9 vs. Bcl-2 sgRNA2	<0.0001
														EMRK-1184 dCas9 vs. Bcl-2 sgRNA3	<0.0001	MRE-721 dCas9 vs. Bcl-2 sgRNA3	<0.0001
														0.5 μM		2.5 μM
														EMRK-1184 dCas9 vs. Bcl-2 sgRNA1	<0.0001	MRE-721 dCas9 vs. Bcl-2 sgRNA1	0.0376
														EMRK-1184 dCas9 vs. Bcl-2 sgRNA2	<0.0001	MRE-721 dCas9 vs. Bcl-2 sgRNA2	0.6064
														EMRK-1184 dCas9 vs. Bcl-2 sgRNA3	<0.0001	MRE-721 dCas9 vs. Bcl-2 sgRNA3	0.9803

## Sheet: Figure 1d
Figure 1d
	EMRK-1184 dCas9			Bcl-2 sgRNA1			Bcl-2 sgRNA2			Bcl-2 sgRNA3
DMSO	100	100	100	100	100	100	100	100	100	100	100	100
1 μM	104.553	105.239	106.01	98.1808	100.446	101.019	101.645	106.466	102.321	96.2729	100.094	105.784
2.5 μM	102.61	102.381	105.724	101.292	101.455	98.6447	102.547	102.716	102.237	106.407	104.652	105.218
5 μM	90.5801	85.2367	84.6652	81.7264	80.5803	80.171	85.3759	85.7707	88.1391	84.6952	83.4497	85.1481
10 μM	28.0598	30.6315	30.6315	25.8141	25.7868	24.7772	27.265	26.6729	27.8289	25.7879	28.0808	25.5614
	EMRK-1184 dCas9			Bcl-2 sgRNA1			Bcl-2 sgRNA2			Bcl-2 sgRNA3
DMSO	100	100	100	100	100	100	100	100	100	100	100	100
1 μM	89.0175	89.5415	90.3712	91.4192	92.5764	91.9432	88.2096	88.5153	89.4323	90.3057	87.0961	84.0393
2.5 μM	59.6725	59.4978	60.9825	63.7118	64.1921	57.0961	56.3974	57.9913	56.2882	53.9083	55.8297	50.393
5 μM	21.8777	21.7904	21.5284	20.3493	21.8122	23.9301	17.4454	19.0611	19.1921	17.1616	17.0742	18.5808
10 μM	4.56332	4.25764	3.66812	6.57205	7.13974	5.50218	4.71616	5.02183	4.17031	4.58515	4.08297	4.54148

## Sheet: Figure 2b
Figure 2b

## Sheet: Figure 3a
Figure 3a

## Sheet: Figure 3b
Figure 3b
Cd4 sgRNA	Cd19 sgRNA
5604	17408
10945	25948
10341	23594
4944	11299

## Sheet: Figure 3c
Figure 3c
Cd4 sgRNA	Irf4 sgRNA
34.1	41.5
22.9	51.4
14.9	33.2
17.9	38.3

## Sheet: Figure 3d
Figure 3d
Cd19 sgRNA	Cd4 sgRNA
8.88	15.3
7.23	16.4
6.46	16.3
5.15	16.3

## Sheet: Figure 3e
Figure 3e
Cd4 sgRNA	Cd19 sgRNA
0.77	30.6
0.84	29.6
0.92	49.5
1.1	47.3

## Sheet: Figure 3f
Figure 3f
Cd19 sgRNA	Cd4 sgRNA
1.85	7.31
1.74	6.57
0.72	7.2
0.92	11.3

[truncated: 36 more sheets: Figure 4b, Figure 4c, Figure 4d, Figure 4e, Figure 5a, Figure 5b, Figure 5c, Figure 5d, Figure 5e, Figure 7c, Figure 7d, Figure S1b, Figure S2b, Figure S3a, Figure S3b, Figure S3c, Figure S4a, Figure S4b, Figure S4c, Figure S4d …]
